# Supplementary material for: miRs-134 and -370 function as tumor suppressors in colorectal cancer by independently suppressing EGFR and PI3K signalling
Source: Sci Rep. 2016 Apr 20;6:24720. doi: 10.1038/srep24720 (PMC4837379; doi:10.1038/srep24720)
Supplement: Supplementary Dataset 1 [file srep24720-s2.xls]

## Sheet: Sheet0
© 2000-2016 QIAGEN. All rights reserved.
ID	Symbol	Source	Confidence	Symbol	Pathway
hsa-miR-134-5p	miR-3118 (and other miRNAs w/seed GUGACUG)	TargetScan Human	Moderate (predicted)	ABCA1	LPS/IL-1 Mediated Inhibition of RXR Function,LXR/RXR Activation,PPARα/RXRα Activation
hsa-miR-134-5p	miR-3118 (and other miRNAs w/seed GUGACUG)	TargetScan Human	Moderate (predicted)	ABCD1
hsa-miR-134-5p	miR-3118 (and other miRNAs w/seed GUGACUG)	TargetScan Human	Moderate (predicted)	ABHD2
hsa-miR-134-5p	miR-3118 (and other miRNAs w/seed GUGACUG)	TargetScan Human	Moderate (predicted)	ABI3
hsa-miR-134-5p	miR-3118 (and other miRNAs w/seed GUGACUG)	TargetScan Human	Moderate (predicted)	ABT1
hsa-miR-134-5p	miR-3118 (and other miRNAs w/seed GUGACUG)	TargetScan Human	Moderate (predicted)	ACACA	AMPK Signaling,Biotin-carboxyl Carrier Protein Assembly,LXR/RXR Activation,TR/RXR Activation
hsa-miR-134-5p	miR-3118 (and other miRNAs w/seed GUGACUG)	TargetScan Human	Moderate (predicted)	ACBD3
hsa-miR-134-5p	miR-3118 (and other miRNAs w/seed GUGACUG)	TargetScan Human	High (predicted)	ACBD4
hsa-miR-134-5p	miR-3118 (and other miRNAs w/seed GUGACUG)	TargetScan Human	Moderate (predicted)	ACSBG1	Fatty Acid Activation,Fatty Acid β-oxidation I,LPS/IL-1 Mediated Inhibition of RXR Function,Mitochondrial L-carnitine Shuttle Pathway,Stearate Biosynthesis I (Animals),Type II Diabetes Mellitus Signaling,γ-linolenate Biosynthesis II (Animals)
hsa-miR-134-5p	miR-3118 (and other miRNAs w/seed GUGACUG)	TargetScan Human	Moderate (predicted)	ACSL1	Acetate Conversion to Acetyl-CoA,Ethanol Degradation II,Ethanol Degradation IV,Fatty Acid Activation,Fatty Acid β-oxidation I,LPS/IL-1 Mediated Inhibition of RXR Function,Mitochondrial L-carnitine Shuttle Pathway,Oxidative Ethanol Degradation III,Stearate Biosynthesis I (Animals),Type II Diabetes Mellitus Signaling,γ-linolenate Biosynthesis II (Animals)
hsa-miR-134-5p	miR-3118 (and other miRNAs w/seed GUGACUG)	TargetScan Human	High (predicted)	ACVR2B	Epithelial Adherens Junction Signaling,Factors Promoting Cardiogenesis in Vertebrates,PPARα/RXRα Activation,TGF-β Signaling,Wnt/β-catenin Signaling
hsa-miR-134-5p	miR-3118 (and other miRNAs w/seed GUGACUG)	TargetScan Human	High (predicted)	ADAMTS17
hsa-miR-134-5p	miR-3118 (and other miRNAs w/seed GUGACUG)	TargetScan Human	Moderate (predicted)	ADGRF2
hsa-miR-134-5p	miR-3118 (and other miRNAs w/seed GUGACUG)	TargetScan Human	Moderate (predicted)	AEBP1
hsa-miR-134-5p	miR-3118 (and other miRNAs w/seed GUGACUG)	TargetScan Human	Moderate (predicted)	AFAP1
hsa-miR-134-5p	miR-3118 (and other miRNAs w/seed GUGACUG)	TargetScan Human	High (predicted)	AFF3
hsa-miR-134-5p	miR-3118 (and other miRNAs w/seed GUGACUG)	TargetScan Human	High (predicted)	AK5	AMPK Signaling,Pyrimidine Deoxyribonucleotides De Novo Biosynthesis I,Pyrimidine Ribonucleotides De Novo Biosynthesis,Pyrimidine Ribonucleotides Interconversion,Salvage Pathways of Pyrimidine Ribonucleotides
hsa-miR-134-5p	miR-3118 (and other miRNAs w/seed GUGACUG)	TargetScan Human	High (predicted)	AKAP2	cAMP-mediated signaling,Cardiac β-adrenergic Signaling,Protein Kinase A Signaling
hsa-miR-134-5p	miR-3118 (and other miRNAs w/seed GUGACUG)	TargetScan Human	Moderate (predicted)	AKAP5	Calcium Signaling,cAMP-mediated signaling,Cardiac β-adrenergic Signaling,Protein Kinase A Signaling,Role of NFAT in Cardiac Hypertrophy,Role of NFAT in Regulation of the Immune Response
hsa-miR-134-5p	miR-3118 (and other miRNAs w/seed GUGACUG)	TargetScan Human	High (predicted)	AKR1D1	Bile Acid Biosynthesis, Neutral Pathway
hsa-miR-134-5p	miR-3118 (and other miRNAs w/seed GUGACUG)	TargetScan Human	Moderate (predicted)	ALDH1A1	Aryl Hydrocarbon Receptor Signaling,Dopamine Degradation,Ethanol Degradation II,Ethanol Degradation IV,Fatty Acid α-oxidation,Histamine Degradation,LPS/IL-1 Mediated Inhibition of RXR Function,Noradrenaline and Adrenaline Degradation,Oxidative Ethanol Degradation III,Putrescine Degradation III,PXR/RXR Activation,RAR Activation,Retinoate Biosynthesis I,Serotonin Degradation,Tryptophan Degradation …
hsa-miR-134-5p	miR-3118 (and other miRNAs w/seed GUGACUG)	TargetScan Human	Moderate (predicted)	ALDH1B1	Aryl Hydrocarbon Receptor Signaling,Dopamine Degradation,Ethanol Degradation II,Ethanol Degradation IV,Fatty Acid α-oxidation,Histamine Degradation,LPS/IL-1 Mediated Inhibition of RXR Function,Noradrenaline and Adrenaline Degradation,Oxidative Ethanol Degradation III,Putrescine Degradation III,Serotonin Degradation,Tryptophan Degradation X (Mammalian, via Tryptamine),Xenobiotic Metabolism Signali…
hsa-miR-134-5p	miR-3118 (and other miRNAs w/seed GUGACUG)	TargetScan Human	Moderate (predicted)	ALDH3B2	Aryl Hydrocarbon Receptor Signaling,LPS/IL-1 Mediated Inhibition of RXR Function,Xenobiotic Metabolism Signaling
hsa-miR-134-5p	miR-3118 (and other miRNAs w/seed GUGACUG)	TargetScan Human	Moderate (predicted)	ALG6	Dolichyl-diphosphooligosaccharide Biosynthesis
hsa-miR-134-5p	miR-3118 (and other miRNAs w/seed GUGACUG)	TargetScan Human	Moderate (predicted)	ALG9
hsa-miR-134-5p	miR-3118 (and other miRNAs w/seed GUGACUG)	TargetScan Human	Moderate (predicted)	ALOX5	Atherosclerosis Signaling,Eicosanoid Signaling,Leukotriene Biosynthesis
hsa-miR-134-5p	miR-3118 (and other miRNAs w/seed GUGACUG)	TargetScan Human	Moderate (predicted)	ALS2CR11
hsa-miR-134-5p	miR-3118 (and other miRNAs w/seed GUGACUG)	TargetScan Human	High (predicted)	AMMECR1
hsa-miR-134-5p	miR-3118 (and other miRNAs w/seed GUGACUG)	TargetScan Human	Moderate (predicted)	AMPD2
hsa-miR-134-5p	miR-3118 (and other miRNAs w/seed GUGACUG)	TargetScan Human	High (predicted)	ANGPTL4
hsa-miR-134-5p	miR-3118 (and other miRNAs w/seed GUGACUG)	TargetScan Human	Moderate (predicted)	ANKFY1	Macropinocytosis Signaling
hsa-miR-134-5p	miR-3118 (and other miRNAs w/seed GUGACUG)	TargetScan Human	Moderate (predicted)	ANKH
hsa-miR-134-5p	miR-3118 (and other miRNAs w/seed GUGACUG)	TargetScan Human	High (predicted)	ANKRD50
hsa-miR-134-5p	miR-3118 (and other miRNAs w/seed GUGACUG)	TargetScan Human	High (predicted)	ANKRD52
hsa-miR-134-5p	miR-3118 (and other miRNAs w/seed GUGACUG)	TargetScan Human	High (predicted)	ANKRD55
hsa-miR-134-5p	miR-3118 (and other miRNAs w/seed GUGACUG)	TargetScan Human	Moderate (predicted)	ANKRD65
hsa-miR-134-5p	miR-3118 (and other miRNAs w/seed GUGACUG)	TargetScan Human	High (predicted)	APBB2
hsa-miR-134-5p	miR-3118 (and other miRNAs w/seed GUGACUG)	TargetScan Human	Moderate (predicted)	ARHGEF28
hsa-miR-134-5p	miR-3118 (and other miRNAs w/seed GUGACUG)	TargetScan Human	Moderate (predicted)	ARHGEF4	Actin Cytoskeleton Signaling,Breast Cancer Regulation by Stathmin1,Molecular Mechanisms of Cancer,Phospholipase C Signaling,Reelin Signaling in Neurons,RhoGDI Signaling,Signaling by Rho Family GTPases,Thrombin Signaling
hsa-miR-134-5p	miR-3118 (and other miRNAs w/seed GUGACUG)	TargetScan Human	High (predicted)	ARL4D
hsa-miR-134-5p	miR-3118 (and other miRNAs w/seed GUGACUG)	TargetScan Human	Moderate (predicted)	ARL8B
hsa-miR-134-5p	miR-3118 (and other miRNAs w/seed GUGACUG)	TargetScan Human	Moderate (predicted)	ARMCX2
hsa-miR-134-5p	miR-3118 (and other miRNAs w/seed GUGACUG)	TargetScan Human	Moderate (predicted)	ARV1
hsa-miR-134-5p	miR-3118 (and other miRNAs w/seed GUGACUG)	TargetScan Human	Moderate (predicted)	ASAH1	Ceramide Degradation,Sphingosine and Sphingosine-1-phosphate Metabolism,Sphingosine-1-phosphate Signaling
hsa-miR-134-5p	miR-3118 (and other miRNAs w/seed GUGACUG)	TargetScan Human	High (predicted)	ASIC1	Aldosterone Signaling in Epithelial Cells,Gustation Pathway,Insulin Receptor Signaling
hsa-miR-134-5p	miR-3118 (and other miRNAs w/seed GUGACUG)	TargetScan Human	High (predicted)	ASMTL
hsa-miR-134-5p	miR-3118 (and other miRNAs w/seed GUGACUG)	TargetScan Human	Moderate (predicted)	ATCAY
hsa-miR-134-5p	miR-3118 (and other miRNAs w/seed GUGACUG)	TargetScan Human	Moderate (predicted)	ATIC	Inosine-5'-phosphate Biosynthesis II,Purine Nucleotides De Novo Biosynthesis II
hsa-miR-134-5p	miR-3118 (and other miRNAs w/seed GUGACUG)	TargetScan Human	High (predicted)	ATP2B2	Calcium Signaling,Calcium Transport I
hsa-miR-134-5p	miR-3118 (and other miRNAs w/seed GUGACUG)	TargetScan Human	Moderate (predicted)	ATPAF1	Mitochondrial Dysfunction,Oxidative Phosphorylation
hsa-miR-134-5p	miR-3118 (and other miRNAs w/seed GUGACUG)	TargetScan Human	High (predicted)	AWAT1
hsa-miR-134-5p	miR-3118 (and other miRNAs w/seed GUGACUG)	TargetScan Human	High (predicted)	B3GNT9
hsa-miR-134-5p	miR-3118 (and other miRNAs w/seed GUGACUG)	TargetScan Human	Moderate (predicted)	B4GALT6
hsa-miR-134-5p	miR-3118 (and other miRNAs w/seed GUGACUG)	TargetScan Human	Moderate (predicted)	BACH1	NRF2-mediated Oxidative Stress Response
hsa-miR-134-5p	miR-3118 (and other miRNAs w/seed GUGACUG)	TargetScan Human	High (predicted)	BAGE2
hsa-miR-134-5p	miR-3118 (and other miRNAs w/seed GUGACUG)	TargetScan Human	High (predicted)	BAGE3
hsa-miR-134-5p	miR-3118 (and other miRNAs w/seed GUGACUG)	TargetScan Human	High (predicted)	BAGE4
hsa-miR-134-5p	miR-3118 (and other miRNAs w/seed GUGACUG)	TargetScan Human	High (predicted)	BAGE5
hsa-miR-134-5p	miR-3118 (and other miRNAs w/seed GUGACUG)	TargetScan Human	Moderate (predicted)	BANF1
hsa-miR-134-5p	miR-3118 (and other miRNAs w/seed GUGACUG)	TargetScan Human	Moderate (predicted)	BCAS3
hsa-miR-134-5p	miR-3118 (and other miRNAs w/seed GUGACUG)	TargetScan Human	High (predicted)	BDNF	Axonal Guidance Signaling,CDK5 Signaling,Corticotropin Releasing Hormone Signaling,Human Embryonic Stem Cell Pluripotency,Huntington's Disease Signaling,Neuropathic Pain Signaling In Dorsal Horn Neurons,Neurotrophin/TRK Signaling,PEDF Signaling,Thyroid Cancer Signaling
hsa-miR-134-5p	miR-3118 (and other miRNAs w/seed GUGACUG)	TargetScan Human	Moderate (predicted)	BEST1
hsa-miR-134-5p	miR-3118 (and other miRNAs w/seed GUGACUG)	TargetScan Human	High (predicted)	BLZF1
hsa-miR-134-5p	miR-3118 (and other miRNAs w/seed GUGACUG)	TargetScan Human	Moderate (predicted)	BMP3	Axonal Guidance Signaling,Basal Cell Carcinoma Signaling,BMP signaling pathway,Factors Promoting Cardiogenesis in Vertebrates,Human Embryonic Stem Cell Pluripotency,Molecular Mechanisms of Cancer,Role of NANOG in Mammalian Embryonic Stem Cell Pluripotency,Role of Osteoblasts, Osteoclasts and Chondrocytes in Rheumatoid Arthritis
hsa-miR-134-5p	miR-3118 (and other miRNAs w/seed GUGACUG)	TargetScan Human	High (predicted)	BNC2
hsa-miR-134-5p	miR-3118 (and other miRNAs w/seed GUGACUG)	TargetScan Human	Moderate (predicted)	BOLA3
hsa-miR-134-5p	miR-3118 (and other miRNAs w/seed GUGACUG)	TargetScan Human	Moderate (predicted)	BORCS8
hsa-miR-134-5p	miR-3118 (and other miRNAs w/seed GUGACUG)	TargetScan Human	Moderate (predicted)	BRD3
hsa-miR-134-5p	miR-3118 (and other miRNAs w/seed GUGACUG)	TargetScan Human	Moderate (predicted)	BTNL3
hsa-miR-134-5p	miR-3118 (and other miRNAs w/seed GUGACUG)	TargetScan Human	Moderate (predicted)	C11orf58
hsa-miR-134-5p	miR-3118 (and other miRNAs w/seed GUGACUG)	TargetScan Human	Moderate (predicted)	C12orf74
hsa-miR-134-5p	miR-3118 (and other miRNAs w/seed GUGACUG)	TargetScan Human	Moderate (predicted)	C12orf75
hsa-miR-134-5p	miR-3118 (and other miRNAs w/seed GUGACUG)	TargetScan Human	Moderate (predicted)	C15orf54
hsa-miR-134-5p	miR-3118 (and other miRNAs w/seed GUGACUG)	TargetScan Human	Moderate (predicted)	C17orf104
hsa-miR-134-5p	miR-3118 (and other miRNAs w/seed GUGACUG)	TargetScan Human	Moderate (predicted)	C19orf53
hsa-miR-134-5p	miR-3118 (and other miRNAs w/seed GUGACUG)	TargetScan Human	Moderate (predicted)	C1orf115
hsa-miR-134-5p	miR-3118 (and other miRNAs w/seed GUGACUG)	TargetScan Human	High (predicted)	C1orf21
hsa-miR-134-5p	miR-3118 (and other miRNAs w/seed GUGACUG)	TargetScan Human	Moderate (predicted)	C1orf234
hsa-miR-134-5p	miR-3118 (and other miRNAs w/seed GUGACUG)	TargetScan Human	High (predicted)	C2CD4A
hsa-miR-134-5p	miR-3118 (and other miRNAs w/seed GUGACUG)	TargetScan Human	High (predicted)	C2orf71
hsa-miR-134-5p	miR-3118 (and other miRNAs w/seed GUGACUG)	TargetScan Human	Moderate (predicted)	C3orf58
hsa-miR-134-5p	miR-3118 (and other miRNAs w/seed GUGACUG)	TargetScan Human	Moderate (predicted)	C5orf49
hsa-miR-134-5p	miR-3118 (and other miRNAs w/seed GUGACUG)	TargetScan Human	Moderate (predicted)	CABP5
hsa-miR-134-5p	miR-3118 (and other miRNAs w/seed GUGACUG)	TargetScan Human	High (predicted)	CACHD1
hsa-miR-134-5p	miR-3118 (and other miRNAs w/seed GUGACUG)	TargetScan Human	High (predicted)	CALCOCO2
hsa-miR-134-5p	miR-3118 (and other miRNAs w/seed GUGACUG)	TargetScan Human	Moderate (predicted)	CAPNS1	Amyloid Processing,Amyotrophic Lateral Sclerosis Signaling,Apoptosis Signaling,FAK Signaling,Huntington's Disease Signaling,Integrin Signaling,nNOS Signaling in Neurons,Regulation of Cellular Mechanics by Calpain Protease
hsa-miR-134-5p	miR-3118 (and other miRNAs w/seed GUGACUG)	TargetScan Human	Moderate (predicted)	CARS	tRNA Charging
hsa-miR-134-5p	miR-3118 (and other miRNAs w/seed GUGACUG)	TargetScan Human	Moderate (predicted)	CCDC141
hsa-miR-134-5p	miR-3118 (and other miRNAs w/seed GUGACUG)	TargetScan Human	Moderate (predicted)	CCDC149
hsa-miR-134-5p	miR-3118 (and other miRNAs w/seed GUGACUG)	TargetScan Human	Moderate (predicted)	CCDC173
hsa-miR-134-5p	miR-3118 (and other miRNAs w/seed GUGACUG)	TargetScan Human	High (predicted)	CCDC178
hsa-miR-134-5p	miR-3118 (and other miRNAs w/seed GUGACUG)	TargetScan Human	Moderate (predicted)	CCDC180
hsa-miR-134-5p	miR-3118 (and other miRNAs w/seed GUGACUG)	TargetScan Human	High (predicted)	CCDC30
hsa-miR-134-5p	miR-3118 (and other miRNAs w/seed GUGACUG)	TargetScan Human	High (predicted)	CCDC77
hsa-miR-134-5p	miR-3118 (and other miRNAs w/seed GUGACUG)	TargetScan Human	Moderate (predicted)	CCDC88A
hsa-miR-134-5p	miR-3118 (and other miRNAs w/seed GUGACUG)	TargetScan Human	Moderate (predicted)	CCDC92
hsa-miR-134-5p	miR-3118 (and other miRNAs w/seed GUGACUG)	TargetScan Human	Moderate (predicted)	CCL16	Agranulocyte Adhesion and Diapedesis,Granulocyte Adhesion and Diapedesis
hsa-miR-134-5p	miR-3118 (and other miRNAs w/seed GUGACUG)	TargetScan Human	Moderate (predicted)	CD44	Chondroitin Sulfate Degradation (Metazoa),Dermatan Sulfate Degradation (Metazoa),Glioma Invasiveness Signaling,HIPPO signaling,Leukocyte Extravasation Signaling,Ovarian Cancer Signaling,Rac Signaling,RhoGDI Signaling,Wnt/β-catenin Signaling
hsa-miR-134-5p	miR-3118 (and other miRNAs w/seed GUGACUG)	TargetScan Human	Moderate (predicted)	CD53
hsa-miR-134-5p	miR-3118 (and other miRNAs w/seed GUGACUG)	TargetScan Human	Moderate (predicted)	CDH9	Gα12/13 Signaling,RhoGDI Signaling,Signaling by Rho Family GTPases
hsa-miR-134-5p	miR-3118 (and other miRNAs w/seed GUGACUG)	TargetScan Human	Moderate (predicted)	CDKN2A	Adipogenesis pathway,Aryl Hydrocarbon Receptor Signaling,Bladder Cancer Signaling,Cell Cycle: G1/S Checkpoint Regulation,Cell Cycle: G2/M DNA Damage Checkpoint Regulation,Chronic Myeloid Leukemia Signaling,Cyclins and Cell Cycle Regulation,Glioblastoma Multiforme Signaling,Glioma Signaling,HGF Signaling,Melanoma Signaling,Molecular Mechanisms of Cancer,Myc Mediated Apoptosis Signaling,Non-Small C…
hsa-miR-134-5p	miR-3118 (and other miRNAs w/seed GUGACUG)	TargetScan Human	High (predicted)	CDNF
hsa-miR-134-5p	miR-3118 (and other miRNAs w/seed GUGACUG)	TargetScan Human	Moderate (predicted)	CDON
hsa-miR-134-5p	miR-3118 (and other miRNAs w/seed GUGACUG)	TargetScan Human	Moderate (predicted)	CEACAM5
hsa-miR-134-5p	miR-3118 (and other miRNAs w/seed GUGACUG)	TargetScan Human	High (predicted)	CELF2
hsa-miR-134-5p	miR-3118 (and other miRNAs w/seed GUGACUG)	TargetScan Human	Moderate (predicted)	CENPP
hsa-miR-134-5p	miR-3118 (and other miRNAs w/seed GUGACUG)	TargetScan Human	High (predicted)	CEP128
hsa-miR-134-5p	miR-3118 (and other miRNAs w/seed GUGACUG)	TargetScan Human	Moderate (predicted)	CEP170
hsa-miR-134-5p	miR-3118 (and other miRNAs w/seed GUGACUG)	TargetScan Human	Moderate (predicted)	CEP41
hsa-miR-134-5p	miR-3118 (and other miRNAs w/seed GUGACUG)	TargetScan Human	High (predicted)	CEP85L
hsa-miR-134-5p	miR-3118 (and other miRNAs w/seed GUGACUG)	TargetScan Human	Moderate (predicted)	CFAP157
hsa-miR-134-5p	miR-3118 (and other miRNAs w/seed GUGACUG)	TargetScan Human	Moderate (predicted)	CFAP44
hsa-miR-134-5p	miR-3118 (and other miRNAs w/seed GUGACUG)	TargetScan Human	Moderate (predicted)	CHDH	Choline Degradation I
hsa-miR-134-5p	miR-3118 (and other miRNAs w/seed GUGACUG)	TargetScan Human	Moderate (predicted)	CHEK2	Aryl Hydrocarbon Receptor Signaling,ATM Signaling,Cell Cycle Control of Chromosomal Replication,Cell Cycle: G2/M DNA Damage Checkpoint Regulation,Hereditary Breast Cancer Signaling,Mitotic Roles of Polo-Like Kinase,Molecular Mechanisms of Cancer,p53 Signaling,Role of BRCA1 in DNA Damage Response,Role of CHK Proteins in Cell Cycle Checkpoint Control
hsa-miR-134-5p	miR-3118 (and other miRNAs w/seed GUGACUG)	TargetScan Human	High (predicted)	CHIC1
hsa-miR-134-5p	miR-3118 (and other miRNAs w/seed GUGACUG)	TargetScan Human	Moderate (predicted)	CHRNG	Calcium Signaling
hsa-miR-134-5p	miR-3118 (and other miRNAs w/seed GUGACUG)	TargetScan Human	Moderate (predicted)	CHST4	Chondroitin Sulfate Biosynthesis,Chondroitin Sulfate Biosynthesis (Late Stages),Dermatan Sulfate Biosynthesis,Dermatan Sulfate Biosynthesis (Late Stages),Heparan Sulfate Biosynthesis,Heparan Sulfate Biosynthesis (Late Stages),LPS/IL-1 Mediated Inhibition of RXR Function,Xenobiotic Metabolism Signaling
hsa-miR-134-5p	miR-3118 (and other miRNAs w/seed GUGACUG)	TargetScan Human	Moderate (predicted)	CIB2
hsa-miR-134-5p	miR-3118 (and other miRNAs w/seed GUGACUG)	TargetScan Human	High (predicted)	CISD1
hsa-miR-134-5p	miR-3118 (and other miRNAs w/seed GUGACUG)	TargetScan Human	Moderate (predicted)	CISD2
hsa-miR-134-5p	miR-3118 (and other miRNAs w/seed GUGACUG)	TargetScan Human	High (predicted)	CISD3
hsa-miR-134-5p	miR-3118 (and other miRNAs w/seed GUGACUG)	TargetScan Human	High (predicted)	CLCC1
hsa-miR-134-5p	miR-3118 (and other miRNAs w/seed GUGACUG)	TargetScan Human	High (predicted)	CLCN4
hsa-miR-134-5p	miR-3118 (and other miRNAs w/seed GUGACUG)	TargetScan Human	Moderate (predicted)	CLDN16	Agranulocyte Adhesion and Diapedesis,Granulocyte Adhesion and Diapedesis,Leukocyte Extravasation Signaling,Sertoli Cell-Sertoli Cell Junction Signaling,Tight Junction Signaling
hsa-miR-134-5p	miR-3118 (and other miRNAs w/seed GUGACUG)	TargetScan Human	High (predicted)	CLEC1A
hsa-miR-134-5p	miR-3118 (and other miRNAs w/seed GUGACUG)	TargetScan Human	Moderate (predicted)	CLEC4D
hsa-miR-134-5p	miR-3118 (and other miRNAs w/seed GUGACUG)	TargetScan Human	High (predicted)	CLN6
hsa-miR-134-5p	miR-3118 (and other miRNAs w/seed GUGACUG)	TargetScan Human	Moderate (predicted)	CLSTN2
hsa-miR-134-5p	miR-3118 (and other miRNAs w/seed GUGACUG)	TargetScan Human	Moderate (predicted)	CLYBL
hsa-miR-134-5p	miR-3118 (and other miRNAs w/seed GUGACUG)	TargetScan Human	Moderate (predicted)	CMPK1	Pyrimidine Deoxyribonucleotides De Novo Biosynthesis I,Pyrimidine Ribonucleotides De Novo Biosynthesis,Pyrimidine Ribonucleotides Interconversion,Salvage Pathways of Pyrimidine Ribonucleotides
hsa-miR-134-5p	miR-3118 (and other miRNAs w/seed GUGACUG)	TargetScan Human	Moderate (predicted)	CMTM6
hsa-miR-134-5p	miR-3118 (and other miRNAs w/seed GUGACUG)	TargetScan Human	High (predicted)	CNTD2
hsa-miR-134-5p	miR-3118 (and other miRNAs w/seed GUGACUG)	TargetScan Human	Moderate (predicted)	COA7
hsa-miR-134-5p	miR-3118 (and other miRNAs w/seed GUGACUG)	TargetScan Human	Moderate (predicted)	COL18A1	Atherosclerosis Signaling,Dendritic Cell Maturation,Hepatic Fibrosis / Hepatic Stellate Cell Activation,Intrinsic Prothrombin Activation Pathway
hsa-miR-134-5p	miR-3118 (and other miRNAs w/seed GUGACUG)	TargetScan Human	Moderate (predicted)	COL2A1	Atherosclerosis Signaling,Dendritic Cell Maturation,Hepatic Fibrosis / Hepatic Stellate Cell Activation,Intrinsic Prothrombin Activation Pathway
hsa-miR-134-5p	miR-3118 (and other miRNAs w/seed GUGACUG)	TargetScan Human	Moderate (predicted)	COL4A6	Hepatic Fibrosis / Hepatic Stellate Cell Activation
hsa-miR-134-5p	miR-3118 (and other miRNAs w/seed GUGACUG)	TargetScan Human	Moderate (predicted)	COL5A2	Hepatic Fibrosis / Hepatic Stellate Cell Activation
hsa-miR-134-5p	miR-3118 (and other miRNAs w/seed GUGACUG)	TargetScan Human	High (predicted)	COLEC10
hsa-miR-134-5p	miR-3118 (and other miRNAs w/seed GUGACUG)	TargetScan Human	Moderate (predicted)	COPA	Caveolar-mediated Endocytosis Signaling
hsa-miR-134-5p	miR-3118 (and other miRNAs w/seed GUGACUG)	TargetScan Human	Moderate (predicted)	COPS6
hsa-miR-134-5p	miR-3118 (and other miRNAs w/seed GUGACUG)	TargetScan Human	Moderate (predicted)	COX8A	Mitochondrial Dysfunction,Oxidative Phosphorylation
hsa-miR-134-5p	miR-3118 (and other miRNAs w/seed GUGACUG)	TargetScan Human	High (predicted)	CPEB2
hsa-miR-134-5p	miR-3118 (and other miRNAs w/seed GUGACUG)	TargetScan Human	Moderate (predicted)	CPPED1
hsa-miR-134-5p	miR-3118 (and other miRNAs w/seed GUGACUG)	TargetScan Human	High (predicted)	CPS1	Superpathway of Citrulline Metabolism,Urea Cycle
hsa-miR-134-5p	miR-3118 (and other miRNAs w/seed GUGACUG)	TargetScan Human	High (predicted)	CPSF6	Cleavage and Polyadenylation of Pre-mRNA,Tight Junction Signaling
hsa-miR-134-5p	miR-3118 (and other miRNAs w/seed GUGACUG)	TargetScan Human	High (predicted)	CREB1	AMPK Signaling,ATM Signaling,B Cell Receptor Signaling,BMP signaling pathway,Calcium Signaling,cAMP-mediated signaling,Cardiac Hypertrophy Signaling,Circadian Rhythm Signaling,Corticotropin Releasing Hormone Signaling,CREB Signaling in Neurons,Dendritic Cell Maturation,Dopamine-DARPP32 Feedback in cAMP Signaling,Ephrin Receptor Signaling,ERK/MAPK Signaling,ERK5 Signaling,Estrogen-Dependent Breast…
hsa-miR-134-5p	miR-3118 (and other miRNAs w/seed GUGACUG)	TargetScan Human	Moderate (predicted)	CREG2
hsa-miR-134-5p	miR-3118 (and other miRNAs w/seed GUGACUG)	TargetScan Human	Moderate (predicted)	CRIM1
hsa-miR-134-5p	miR-3118 (and other miRNAs w/seed GUGACUG)	TargetScan Human	High (predicted)	CRY1	Circadian Rhythm Signaling
hsa-miR-134-5p	miR-3118 (and other miRNAs w/seed GUGACUG)	TargetScan Human	Moderate (predicted)	CRYGS
hsa-miR-134-5p	miR-3118 (and other miRNAs w/seed GUGACUG)	TargetScan Human	Moderate (predicted)	CST4
hsa-miR-134-5p	miR-3118 (and other miRNAs w/seed GUGACUG)	TargetScan Human	Moderate (predicted)	CT62
hsa-miR-134-5p	miR-3118 (and other miRNAs w/seed GUGACUG)	TargetScan Human	Moderate (predicted)	CTNNA1	Endometrial Cancer Signaling,Epithelial Adherens Junction Signaling,Germ Cell-Sertoli Cell Junction Signaling,Leukocyte Extravasation Signaling,Molecular Mechanisms of Cancer,Remodeling of Epithelial Adherens Junctions,Sertoli Cell-Sertoli Cell Junction Signaling,Tight Junction Signaling
hsa-miR-134-5p	miR-3118 (and other miRNAs w/seed GUGACUG)	TargetScan Human	Moderate (predicted)	CTSV
hsa-miR-134-5p	miR-3118 (and other miRNAs w/seed GUGACUG)	TargetScan Human	High (predicted)	CTTNBP2NL
hsa-miR-134-5p	miR-3118 (and other miRNAs w/seed GUGACUG)	TargetScan Human	Moderate (predicted)	CUTC
hsa-miR-134-5p	miR-3118 (and other miRNAs w/seed GUGACUG)	TargetScan Human	Moderate (predicted)	CXCR2	Agranulocyte Adhesion and Diapedesis,cAMP-mediated signaling,G-Protein Coupled Receptor Signaling,Granulocyte Adhesion and Diapedesis,Gαi Signaling,IL-8 Signaling
hsa-miR-134-5p	miR-3118 (and other miRNAs w/seed GUGACUG)	TargetScan Human	Moderate (predicted)	CXorf40A/CXorf40B
hsa-miR-134-5p	miR-3118 (and other miRNAs w/seed GUGACUG)	TargetScan Human	Moderate (predicted)	CYP26A1	RAR Activation
hsa-miR-134-5p	miR-3118 (and other miRNAs w/seed GUGACUG)	TargetScan Human	Moderate (predicted)	CYP2B6	Acetone Degradation I (to Methylglyoxal),Bupropion Degradation,Estrogen Biosynthesis,LPS/IL-1 Mediated Inhibition of RXR Function,Melatonin Degradation I,Nicotine Degradation II,Nicotine Degradation III,PXR/RXR Activation,Superpathway of Melatonin Degradation,Xenobiotic Metabolism Signaling
hsa-miR-134-5p	miR-3118 (and other miRNAs w/seed GUGACUG)	TargetScan Human	Moderate (predicted)	CYS1
hsa-miR-134-5p	miR-3118 (and other miRNAs w/seed GUGACUG)	TargetScan Human	Moderate (predicted)	DAB2	Clathrin-mediated Endocytosis Signaling
hsa-miR-134-5p	miR-3118 (and other miRNAs w/seed GUGACUG)	TargetScan Human	High (predicted)	DACH1
hsa-miR-134-5p	miR-3118 (and other miRNAs w/seed GUGACUG)	TargetScan Human	Moderate (predicted)	DBNDD1
hsa-miR-134-5p	miR-3118 (and other miRNAs w/seed GUGACUG)	TargetScan Human	High (predicted)	DCAF10
hsa-miR-134-5p	miR-3118 (and other miRNAs w/seed GUGACUG)	TargetScan Human	Moderate (predicted)	DCAF12L1
hsa-miR-134-5p	miR-3118 (and other miRNAs w/seed GUGACUG)	TargetScan Human	Moderate (predicted)	DCTN5
hsa-miR-134-5p	miR-3118 (and other miRNAs w/seed GUGACUG)	TargetScan Human	Moderate (predicted)	DDX31
hsa-miR-134-5p	miR-3118 (and other miRNAs w/seed GUGACUG)	TargetScan Human	Moderate (predicted)	DDX52
hsa-miR-134-5p	miR-3118 (and other miRNAs w/seed GUGACUG)	TargetScan Human	Moderate (predicted)	DDX60L
hsa-miR-134-5p	miR-3118 (and other miRNAs w/seed GUGACUG)	TargetScan Human	Moderate (predicted)	DGKE
hsa-miR-134-5p	miR-3118 (and other miRNAs w/seed GUGACUG)	TargetScan Human	Moderate (predicted)	DHRSX
hsa-miR-134-5p	miR-3118 (and other miRNAs w/seed GUGACUG)	TargetScan Human	Moderate (predicted)	DLST	2-ketoglutarate Dehydrogenase Complex,TCA Cycle II (Eukaryotic)
hsa-miR-134-5p	miR-3118 (and other miRNAs w/seed GUGACUG)	TargetScan Human	High (predicted)	DNAJC18	Aldosterone Signaling in Epithelial Cells,NRF2-mediated Oxidative Stress Response,Protein Ubiquitination Pathway
hsa-miR-134-5p	miR-3118 (and other miRNAs w/seed GUGACUG)	TargetScan Human	High (predicted)	DOCK5
hsa-miR-134-5p	miR-3118 (and other miRNAs w/seed GUGACUG)	TargetScan Human	Moderate (predicted)	DOK7	GDNF Family Ligand-Receptor Interactions
hsa-miR-134-5p	miR-3118 (and other miRNAs w/seed GUGACUG)	TargetScan Human	High (predicted)	DPH2
hsa-miR-134-5p	miR-3118 (and other miRNAs w/seed GUGACUG)	TargetScan Human	Moderate (predicted)	DRD5	cAMP-mediated signaling,CDK5 Signaling,Dopamine Receptor Signaling,Dopamine-DARPP32 Feedback in cAMP Signaling,G-Protein Coupled Receptor Signaling,Gαs Signaling
hsa-miR-134-5p	miR-3118 (and other miRNAs w/seed GUGACUG)	TargetScan Human	High (predicted)	DRP2
hsa-miR-134-5p	miR-3118 (and other miRNAs w/seed GUGACUG)	TargetScan Human	Moderate (predicted)	DSCAM	PAK Signaling
hsa-miR-134-5p	miR-3118 (and other miRNAs w/seed GUGACUG)	TargetScan Human	Moderate (predicted)	DSG2
hsa-miR-134-5p	miR-3118 (and other miRNAs w/seed GUGACUG)	TargetScan Human	High (predicted)	DTD2
hsa-miR-134-5p	miR-3118 (and other miRNAs w/seed GUGACUG)	TargetScan Human	Moderate (predicted)	DUSP4	cAMP-mediated signaling,ERK/MAPK Signaling,G-Protein Coupled Receptor Signaling,Protein Kinase A Signaling,SAPK/JNK Signaling
hsa-miR-134-5p	miR-3118 (and other miRNAs w/seed GUGACUG)	TargetScan Human	Moderate (predicted)	DYNAP
hsa-miR-134-5p	miR-3118 (and other miRNAs w/seed GUGACUG)	TargetScan Human	Moderate (predicted)	DYRK1A	Pyridoxal 5'-phosphate Salvage Pathway,Salvage Pathways of Pyrimidine Ribonucleotides,Sonic Hedgehog Signaling
hsa-miR-134-5p	miR-3118 (and other miRNAs w/seed GUGACUG)	TargetScan Human	Moderate (predicted)	EDN1	Endothelin-1 Signaling,Hepatic Fibrosis / Hepatic Stellate Cell Activation,HIF1α Signaling,Hypoxia Signaling in the Cardiovascular System,Ovarian Cancer Signaling
hsa-miR-134-5p	miR-3118 (and other miRNAs w/seed GUGACUG)	TargetScan Human	Moderate (predicted)	EGF	Actin Cytoskeleton Signaling,Axonal Guidance Signaling,Bladder Cancer Signaling,Caveolar-mediated Endocytosis Signaling,Clathrin-mediated Endocytosis Signaling,Colorectal Cancer Metastasis Signaling,EGF Signaling,Ephrin Receptor Signaling,Epithelial Adherens Junction Signaling,ErbB Signaling,ERK5 Signaling,FAK Signaling,Gap Junction Signaling,Glioblastoma Multiforme Signaling,Glioma Signaling,GNR…
hsa-miR-134-5p	miR-3118 (and other miRNAs w/seed GUGACUG)	TargetScan Human	High (predicted)	EGFR	Agrin Interactions at Neuromuscular Junction,Bladder Cancer Signaling,Caveolar-mediated Endocytosis Signaling,Cholecystokinin/Gastrin-mediated Signaling,Colorectal Cancer Metastasis Signaling,EGF Signaling,Epithelial Adherens Junction Signaling,ErbB Signaling,ERK5 Signaling,Estrogen-Dependent Breast Cancer Signaling,FAK Signaling,G Beta Gamma Signaling,Gap Junction Signaling,Glioblastoma Multifor…
hsa-miR-134-5p	miR-3118 (and other miRNAs w/seed GUGACUG)	TargetScan Human	Moderate (predicted)	EGLN1	HIF1α Signaling
hsa-miR-134-5p	miR-3118 (and other miRNAs w/seed GUGACUG)	TargetScan Human	Moderate (predicted)	EIF3C	EIF2 Signaling,mTOR Signaling,Regulation of eIF4 and p70S6K Signaling
hsa-miR-134-5p	miR-3118 (and other miRNAs w/seed GUGACUG)	TargetScan Human	Moderate (predicted)	EIF3CL
hsa-miR-134-5p	miR-3118 (and other miRNAs w/seed GUGACUG)	TargetScan Human	Moderate (predicted)	EIF3J	EIF2 Signaling,mTOR Signaling,Regulation of eIF4 and p70S6K Signaling
hsa-miR-134-5p	miR-3118 (and other miRNAs w/seed GUGACUG)	TargetScan Human	High (predicted)	EIF5A2
hsa-miR-134-5p	miR-3118 (and other miRNAs w/seed GUGACUG)	TargetScan Human	High (predicted)	ELFN2
hsa-miR-134-5p	miR-3118 (and other miRNAs w/seed GUGACUG)	TargetScan Human	Moderate (predicted)	ELP2
hsa-miR-134-5p	miR-3118 (and other miRNAs w/seed GUGACUG)	TargetScan Human	Moderate (predicted)	EML4
hsa-miR-134-5p	miR-3118 (and other miRNAs w/seed GUGACUG)	TargetScan Human	High (predicted)	ENDOD1
hsa-miR-134-5p	miR-3118 (and other miRNAs w/seed GUGACUG)	TargetScan Human	Moderate (predicted)	ENTPD6	Pyrimidine Ribonucleotides De Novo Biosynthesis,Pyrimidine Ribonucleotides Interconversion
hsa-miR-134-5p	miR-3118 (and other miRNAs w/seed GUGACUG)	TargetScan Human	High (predicted)	EPB41L5
hsa-miR-134-5p	miR-3118 (and other miRNAs w/seed GUGACUG)	TargetScan Human	High (predicted)	EPOR	Erythropoietin Signaling,Role of JAK2 in Hormone-like Cytokine Signaling
hsa-miR-134-5p	miR-3118 (and other miRNAs w/seed GUGACUG)	TargetScan Human	Moderate (predicted)	ERCC6	Nucleotide Excision Repair Pathway
hsa-miR-134-5p	miR-3118 (and other miRNAs w/seed GUGACUG)	TargetScan Human	Moderate (predicted)	ESAM
hsa-miR-134-5p	miR-3118 (and other miRNAs w/seed GUGACUG)	TargetScan Human	High (predicted)	EXD1
hsa-miR-134-5p	miR-3118 (and other miRNAs w/seed GUGACUG)	TargetScan Human	Moderate (predicted)	EXOC4	Cdc42 Signaling
hsa-miR-134-5p	miR-3118 (and other miRNAs w/seed GUGACUG)	TargetScan Human	Moderate (predicted)	EXTL2	Heparan Sulfate Biosynthesis,Heparan Sulfate Biosynthesis (Late Stages)
hsa-miR-134-5p	miR-3118 (and other miRNAs w/seed GUGACUG)	TargetScan Human	Moderate (predicted)	F8A1 (includes others)
hsa-miR-134-5p	miR-3118 (and other miRNAs w/seed GUGACUG)	TargetScan Human	Moderate (predicted)	FADD	Activation of IRF by Cytosolic Pattern Recognition Receptors,Cytotoxic T Lymphocyte-mediated Apoptosis of Target Cells,Death Receptor Signaling,Induction of Apoptosis by HIV1,Molecular Mechanisms of Cancer,Myc Mediated Apoptosis Signaling,NF-κB Signaling,p38 MAPK Signaling,Retinoic acid Mediated Apoptosis Signaling,Role of PKR in Interferon Induction and Antiviral Response,Role of RIG1-like Recep…
hsa-miR-134-5p	miR-3118 (and other miRNAs w/seed GUGACUG)	TargetScan Human	High (predicted)	FAM120C
hsa-miR-134-5p	miR-3118 (and other miRNAs w/seed GUGACUG)	TargetScan Human	High (predicted)	FAM168B
hsa-miR-134-5p	miR-3118 (and other miRNAs w/seed GUGACUG)	TargetScan Human	Moderate (predicted)	FAM171B
hsa-miR-134-5p	miR-3118 (and other miRNAs w/seed GUGACUG)	TargetScan Human	Moderate (predicted)	FAM19A5
hsa-miR-134-5p	miR-3118 (and other miRNAs w/seed GUGACUG)	TargetScan Human	Moderate (predicted)	FAM50B
hsa-miR-134-5p	miR-3118 (and other miRNAs w/seed GUGACUG)	TargetScan Human	Moderate (predicted)	FAM57A
hsa-miR-134-5p	miR-3118 (and other miRNAs w/seed GUGACUG)	TargetScan Human	Moderate (predicted)	FAM83F
hsa-miR-134-5p	miR-3118 (and other miRNAs w/seed GUGACUG)	TargetScan Human	Moderate (predicted)	FAM8A1
hsa-miR-134-5p	miR-3118 (and other miRNAs w/seed GUGACUG)	TargetScan Human	High (predicted)	FAM91A1
hsa-miR-134-5p	miR-3118 (and other miRNAs w/seed GUGACUG)	TargetScan Human	Moderate (predicted)	FBXO17
hsa-miR-134-5p	miR-3118 (and other miRNAs w/seed GUGACUG)	TargetScan Human	High (predicted)	FCRL5
hsa-miR-134-5p	miR-3118 (and other miRNAs w/seed GUGACUG)	TargetScan Human	Moderate (predicted)	FIBIN
hsa-miR-134-5p	miR-3118 (and other miRNAs w/seed GUGACUG)	TargetScan Human	High (predicted)	FKBP5	Glucocorticoid Receptor Signaling,NRF2-mediated Oxidative Stress Response
hsa-miR-134-5p	miR-3118 (and other miRNAs w/seed GUGACUG)	TargetScan Human	Moderate (predicted)	FLG2
hsa-miR-134-5p	miR-3118 (and other miRNAs w/seed GUGACUG)	TargetScan Human	Moderate (predicted)	FMO2	LPS/IL-1 Mediated Inhibition of RXR Function,Nicotine Degradation II,Xenobiotic Metabolism Signaling
hsa-miR-134-5p	miR-3118 (and other miRNAs w/seed GUGACUG)	TargetScan Human	Moderate (predicted)	FNDC3B
hsa-miR-134-5p	miR-3118 (and other miRNAs w/seed GUGACUG)	TargetScan Human	Moderate (predicted)	FNIP1
hsa-miR-134-5p	miR-3118 (and other miRNAs w/seed GUGACUG)	TargetScan Human	Moderate (predicted)	FOXM1
hsa-miR-134-5p	miR-3118 (and other miRNAs w/seed GUGACUG)	TargetScan Human	Moderate (predicted)	FOXN2
hsa-miR-134-5p	miR-3118 (and other miRNAs w/seed GUGACUG)	TargetScan Human	High (predicted)	FOXP2
hsa-miR-134-5p	miR-3118 (and other miRNAs w/seed GUGACUG)	TargetScan Human	High (predicted)	FRMPD4
hsa-miR-134-5p	miR-3118 (and other miRNAs w/seed GUGACUG)	TargetScan Human	High (predicted)	FSTL5
hsa-miR-134-5p	miR-3118 (and other miRNAs w/seed GUGACUG)	TargetScan Human	Moderate (predicted)	FYTTD1
hsa-miR-134-5p	miR-3118 (and other miRNAs w/seed GUGACUG)	TargetScan Human	Moderate (predicted)	GAB2	B Cell Receptor Signaling,Chronic Myeloid Leukemia Signaling,Fcγ Receptor-mediated Phagocytosis in Macrophages and Monocytes,FLT3 Signaling in Hematopoietic Progenitor Cells,iCOS-iCOSL Signaling in T Helper Cells,IL-3 Signaling,Molecular Mechanisms of Cancer,PI3K/AKT Signaling,Thrombopoietin Signaling
hsa-miR-134-5p	miR-3118 (and other miRNAs w/seed GUGACUG)	TargetScan Human	Moderate (predicted)	GABBR1	cAMP-mediated signaling,G-Protein Coupled Receptor Signaling,GABA Receptor Signaling,Gαi Signaling
hsa-miR-134-5p	miR-3118 (and other miRNAs w/seed GUGACUG)	TargetScan Human	Moderate (predicted)	GABRG1	GABA Receptor Signaling
hsa-miR-134-5p	miR-3118 (and other miRNAs w/seed GUGACUG)	TargetScan Human	High (predicted)	GATC
hsa-miR-134-5p	miR-3118 (and other miRNAs w/seed GUGACUG)	TargetScan Human	Moderate (predicted)	GCSAM
hsa-miR-134-5p	miR-3118 (and other miRNAs w/seed GUGACUG)	TargetScan Human	Moderate (predicted)	GEMIN8
hsa-miR-134-5p	miR-3118 (and other miRNAs w/seed GUGACUG)	TargetScan Human	High (predicted)	GGCX
hsa-miR-134-5p	miR-3118 (and other miRNAs w/seed GUGACUG)	TargetScan Human	Moderate (predicted)	GHSR	Leptin Signaling in Obesity
hsa-miR-134-5p	miR-3118 (and other miRNAs w/seed GUGACUG)	TargetScan Human	Moderate (predicted)	GINS1
hsa-miR-134-5p	miR-3118 (and other miRNAs w/seed GUGACUG)	TargetScan Human	Moderate (predicted)	GIPC3
hsa-miR-134-5p	miR-3118 (and other miRNAs w/seed GUGACUG)	TargetScan Human	Moderate (predicted)	GJB6
hsa-miR-134-5p	miR-3118 (and other miRNAs w/seed GUGACUG)	TargetScan Human	Moderate (predicted)	GLDN
hsa-miR-134-5p	miR-3118 (and other miRNAs w/seed GUGACUG)	TargetScan Human	Moderate (predicted)	GLRA3
hsa-miR-134-5p	miR-3118 (and other miRNAs w/seed GUGACUG)	TargetScan Human	High (predicted)	GLTSCR1
hsa-miR-134-5p	miR-3118 (and other miRNAs w/seed GUGACUG)	TargetScan Human	Moderate (predicted)	GMFB
hsa-miR-134-5p	miR-3118 (and other miRNAs w/seed GUGACUG)	TargetScan Human	Moderate (predicted)	GNAL	Androgen Signaling,Axonal Guidance Signaling,cAMP-mediated signaling,Cardiac Hypertrophy Signaling,CDK5 Signaling,CREB Signaling in Neurons,CXCR4 Signaling,Endothelin-1 Signaling,Ephrin B Signaling,Ephrin Receptor Signaling,G Beta Gamma Signaling,G-Protein Coupled Receptor Signaling,IL-1 Signaling,Molecular Mechanisms of Cancer,Relaxin Signaling,RhoGDI Signaling,Role of NFAT in Regulation of the …
hsa-miR-134-5p	miR-3118 (and other miRNAs w/seed GUGACUG)	TargetScan Human,miRecords	Experimentally Observed,High (predicted)	GNAO1	Androgen Signaling,Axonal Guidance Signaling,cAMP-mediated signaling,Cardiac Hypertrophy Signaling,Corticotropin Releasing Hormone Signaling,CREB Signaling in Neurons,CXCR4 Signaling,Endothelin-1 Signaling,Ephrin B Signaling,Ephrin Receptor Signaling,G Beta Gamma Signaling,G-Protein Coupled Receptor Signaling,IL-1 Signaling,Melatonin Signaling,Molecular Mechanisms of Cancer,Relaxin Signaling,RhoG…
hsa-miR-134-5p	miR-3118 (and other miRNAs w/seed GUGACUG)	TargetScan Human	Moderate (predicted)	GNAT1	Androgen Signaling,Axonal Guidance Signaling,Cardiac Hypertrophy Signaling,CREB Signaling in Neurons,CXCR4 Signaling,Endothelin-1 Signaling,Ephrin B Signaling,Ephrin Receptor Signaling,G Beta Gamma Signaling,IL-1 Signaling,Molecular Mechanisms of Cancer,Phototransduction Pathway,Relaxin Signaling,RhoGDI Signaling,Role of NFAT in Regulation of the Immune Response,Signaling by Rho Family GTPases,Sy…
hsa-miR-134-5p	miR-3118 (and other miRNAs w/seed GUGACUG)	TargetScan Human	High (predicted)	GNE	CMP-N-acetylneuraminate Biosynthesis I (Eukaryotes)
hsa-miR-134-5p	miR-3118 (and other miRNAs w/seed GUGACUG)	TargetScan Human	Moderate (predicted)	GOLGA6L9 (includes others)
hsa-miR-134-5p	miR-3118 (and other miRNAs w/seed GUGACUG)	TargetScan Human	High (predicted)	GOSR2	Huntington's Disease Signaling,phagosome maturation,Tight Junction Signaling
hsa-miR-134-5p	miR-3118 (and other miRNAs w/seed GUGACUG)	TargetScan Human	Moderate (predicted)	GPAT3	CDP-diacylglycerol Biosynthesis I,Phosphatidylglycerol Biosynthesis II (Non-plastidic),Triacylglycerol Biosynthesis
hsa-miR-134-5p	miR-3118 (and other miRNAs w/seed GUGACUG)	TargetScan Human	Moderate (predicted)	GPR180
hsa-miR-134-5p	miR-3118 (and other miRNAs w/seed GUGACUG)	TargetScan Human	Moderate (predicted)	GPR45
hsa-miR-134-5p	miR-3118 (and other miRNAs w/seed GUGACUG)	TargetScan Human	Moderate (predicted)	GPSM1
hsa-miR-134-5p	miR-3118 (and other miRNAs w/seed GUGACUG)	TargetScan Human	Moderate (predicted)	GPX5	Glutathione Redox Reactions I
hsa-miR-134-5p	miR-3118 (and other miRNAs w/seed GUGACUG)	TargetScan Human	High (predicted)	GRIK2	Amyotrophic Lateral Sclerosis Signaling,CREB Signaling in Neurons,Glutamate Receptor Signaling
hsa-miR-134-5p	miR-3118 (and other miRNAs w/seed GUGACUG)	TargetScan Human	High (predicted)	GRIK3	Amyotrophic Lateral Sclerosis Signaling,CREB Signaling in Neurons,Glutamate Receptor Signaling
hsa-miR-134-5p	miR-3118 (and other miRNAs w/seed GUGACUG)	TargetScan Human	High (predicted)	GRPEL2
hsa-miR-134-5p	miR-3118 (and other miRNAs w/seed GUGACUG)	TargetScan Human	Moderate (predicted)	GSG1
hsa-miR-134-5p	miR-3118 (and other miRNAs w/seed GUGACUG)	TargetScan Human	High (predicted)	GTDC1
hsa-miR-134-5p	miR-3118 (and other miRNAs w/seed GUGACUG)	TargetScan Human	Moderate (predicted)	GTSE1
hsa-miR-134-5p	miR-3118 (and other miRNAs w/seed GUGACUG)	TargetScan Human	Moderate (predicted)	GYG1	Glycogen Biosynthesis II (from UDP-D-Glucose)
hsa-miR-134-5p	miR-3118 (and other miRNAs w/seed GUGACUG)	TargetScan Human	Moderate (predicted)	GYPE
hsa-miR-134-5p	miR-3118 (and other miRNAs w/seed GUGACUG)	TargetScan Human	High (predicted)	HABP4
hsa-miR-134-5p	miR-3118 (and other miRNAs w/seed GUGACUG)	TargetScan Human	Moderate (predicted)	HAS2
hsa-miR-134-5p	miR-3118 (and other miRNAs w/seed GUGACUG)	TargetScan Human	High (predicted)	HDAC5	Adipogenesis pathway,Calcium Signaling,Cell Cycle: G1/S Checkpoint Regulation,Chronic Myeloid Leukemia Signaling,Cyclins and Cell Cycle Regulation,Hereditary Breast Cancer Signaling,Huntington's Disease Signaling,Phospholipase C Signaling,Role of NFAT in Cardiac Hypertrophy,Telomerase Signaling,Xenobiotic Metabolism Signaling
hsa-miR-134-5p	miR-3118 (and other miRNAs w/seed GUGACUG)	TargetScan Human	High (predicted)	HDX
hsa-miR-134-5p	miR-3118 (and other miRNAs w/seed GUGACUG)	TargetScan Human	High (predicted)	HIC2
hsa-miR-134-5p	miR-3118 (and other miRNAs w/seed GUGACUG)	TargetScan Human	High (predicted)	HNMT	Histamine Degradation
hsa-miR-134-5p	miR-3118 (and other miRNAs w/seed GUGACUG)	TargetScan Human	Moderate (predicted)	HOOK3
hsa-miR-134-5p	miR-3118 (and other miRNAs w/seed GUGACUG)	TargetScan Human	Moderate (predicted)	HRH4	Granulocyte Adhesion and Diapedesis
hsa-miR-134-5p	miR-3118 (and other miRNAs w/seed GUGACUG)	TargetScan Human	Moderate (predicted)	HS6ST2	Chondroitin Sulfate Biosynthesis,Chondroitin Sulfate Biosynthesis (Late Stages),Dermatan Sulfate Biosynthesis,Dermatan Sulfate Biosynthesis (Late Stages),Heparan Sulfate Biosynthesis,Heparan Sulfate Biosynthesis (Late Stages),LPS/IL-1 Mediated Inhibition of RXR Function,Xenobiotic Metabolism Signaling
hsa-miR-134-5p	miR-3118 (and other miRNAs w/seed GUGACUG)	TargetScan Human	Moderate (predicted)	HSD17B13	Estrogen Biosynthesis,Estrogen-Dependent Breast Cancer Signaling
hsa-miR-134-5p	miR-3118 (and other miRNAs w/seed GUGACUG)	TargetScan Human	High (predicted)	HSP90AA1	Aldosterone Signaling in Epithelial Cells,Androgen Signaling,Aryl Hydrocarbon Receptor Signaling,eNOS Signaling,Glucocorticoid Receptor Signaling,HIF1α Signaling,Hypoxia Signaling in the Cardiovascular System,Mitotic Roles of Polo-Like Kinase,Neuregulin Signaling,Nitric Oxide Signaling in the Cardiovascular System,PI3K/AKT Signaling,PPAR Signaling,PPARα/RXRα Activation,Prostate Cancer Signaling,P…
hsa-miR-134-5p	miR-3118 (and other miRNAs w/seed GUGACUG)	TargetScan Human	Moderate (predicted)	ICT1
hsa-miR-134-5p	miR-3118 (and other miRNAs w/seed GUGACUG)	TargetScan Human	Moderate (predicted)	ID2	Mouse Embryonic Stem Cell Pluripotency,Regulation of the Epithelial-Mesenchymal Transition Pathway
hsa-miR-134-5p	miR-3118 (and other miRNAs w/seed GUGACUG)	TargetScan Human	High (predicted)	IDH3A	TCA Cycle II (Eukaryotic)
hsa-miR-134-5p	miR-3118 (and other miRNAs w/seed GUGACUG)	TargetScan Human	Moderate (predicted)	IER3IP1
hsa-miR-134-5p	miR-3118 (and other miRNAs w/seed GUGACUG)	TargetScan Human	Moderate (predicted)	IGSF3
hsa-miR-134-5p	miR-3118 (and other miRNAs w/seed GUGACUG)	TargetScan Human	Moderate (predicted)	IKBKG	4-1BB Signaling in T Lymphocytes,Activation of IRF by Cytosolic Pattern Recognition Receptors,Acute Phase Response Signaling,Angiopoietin Signaling,Antioxidant Action of Vitamin C,Apoptosis Signaling,April Mediated Signaling,B Cell Activating Factor Signaling,B Cell Receptor Signaling,CD27 Signaling in Lymphocytes,CD28 Signaling in T Helper Cells,CD40 Signaling,Chronic Myeloid Leukemia Signaling,…
hsa-miR-134-5p	miR-3118 (and other miRNAs w/seed GUGACUG)	TargetScan Human	Moderate (predicted)	IKZF4
hsa-miR-134-5p	miR-3118 (and other miRNAs w/seed GUGACUG)	TargetScan Human	Moderate (predicted)	IL16	Role of Macrophages, Fibroblasts and Endothelial Cells in Rheumatoid Arthritis
hsa-miR-134-5p	miR-3118 (and other miRNAs w/seed GUGACUG)	TargetScan Human	Moderate (predicted)	IL17RD
hsa-miR-134-5p	miR-3118 (and other miRNAs w/seed GUGACUG)	TargetScan Human	High (predicted)	ILDR2
hsa-miR-134-5p	miR-3118 (and other miRNAs w/seed GUGACUG)	TargetScan Human	Moderate (predicted)	INA
hsa-miR-134-5p	miR-3118 (and other miRNAs w/seed GUGACUG)	TargetScan Human	Moderate (predicted)	INTS6
hsa-miR-134-5p	miR-3118 (and other miRNAs w/seed GUGACUG)	TargetScan Human	Moderate (predicted)	INTS7
hsa-miR-134-5p	miR-3118 (and other miRNAs w/seed GUGACUG)	TargetScan Human	Moderate (predicted)	IQCJ
hsa-miR-134-5p	miR-3118 (and other miRNAs w/seed GUGACUG)	TargetScan Human	Moderate (predicted)	IQSEC1
hsa-miR-134-5p	miR-3118 (and other miRNAs w/seed GUGACUG)	TargetScan Human	High (predicted)	IRAK1	Acute Phase Response Signaling,Hepatic Cholestasis,IL-1 Signaling,IL-8 Signaling,iNOS Signaling,LPS/IL-1 Mediated Inhibition of RXR Function,NF-κB Signaling,p38 MAPK Signaling,Pyridoxal 5'-phosphate Salvage Pathway,Role of Macrophages, Fibroblasts and Endothelial Cells in Rheumatoid Arthritis,Salvage Pathways of Pyrimidine Ribonucleotides,Toll-like Receptor Signaling,TREM1 Signaling,Type I Diabet…
hsa-miR-134-5p	miR-3118 (and other miRNAs w/seed GUGACUG)	TargetScan Human	Moderate (predicted)	IRF1	IL-12 Signaling and Production in Macrophages,IL-15 Production,iNOS Signaling,Interferon Signaling,Production of Nitric Oxide and Reactive Oxygen Species in Macrophages,Prolactin Signaling,Retinoic acid Mediated Apoptosis Signaling,Role of PKR in Interferon Induction and Antiviral Response,Type I Diabetes Mellitus Signaling
hsa-miR-134-5p	miR-3118 (and other miRNAs w/seed GUGACUG)	TargetScan Human	Moderate (predicted)	ITGA10	Caveolar-mediated Endocytosis Signaling,Integrin Signaling,Paxillin Signaling
hsa-miR-134-5p	miR-3118 (and other miRNAs w/seed GUGACUG)	TargetScan Human	Moderate (predicted)	ITGB1	Actin Cytoskeleton Signaling,Actin Nucleation by ARP-WASP Complex,Agranulocyte Adhesion and Diapedesis,Agrin Interactions at Neuromuscular Junction,Axonal Guidance Signaling,Caveolar-mediated Endocytosis Signaling,Cdc42 Signaling,CDK5 Signaling,Clathrin-mediated Endocytosis Signaling,Ephrin Receptor Signaling,ERK/MAPK Signaling,FAK Signaling,Germ Cell-Sertoli Cell Junction Signaling,Granulocyte A…
hsa-miR-134-5p	miR-3118 (and other miRNAs w/seed GUGACUG)	TargetScan Human	High (predicted)	ITGB8	Caveolar-mediated Endocytosis Signaling,Clathrin-mediated Endocytosis Signaling,HER-2 Signaling in Breast Cancer,ILK Signaling,Integrin Signaling,Macropinocytosis Signaling,Paxillin Signaling,Virus Entry via Endocytic Pathways
hsa-miR-134-5p	miR-3118 (and other miRNAs w/seed GUGACUG)	TargetScan Human	Moderate (predicted)	ITGBL1
hsa-miR-134-5p	miR-3118 (and other miRNAs w/seed GUGACUG)	TargetScan Human	Moderate (predicted)	ITK	CD28 Signaling in T Helper Cells,Cdc42 Signaling,iCOS-iCOSL Signaling in T Helper Cells,Leukocyte Extravasation Signaling,Phospholipase C Signaling,Role of NFAT in Regulation of the Immune Response,T Cell Receptor Signaling,Tec Kinase Signaling
hsa-miR-134-5p	miR-3118 (and other miRNAs w/seed GUGACUG)	TargetScan Human	High (predicted)	ITSN1	Axonal Guidance Signaling,Caveolar-mediated Endocytosis Signaling,Ephrin B Signaling,Ephrin Receptor Signaling,Virus Entry via Endocytic Pathways
hsa-miR-134-5p	miR-3118 (and other miRNAs w/seed GUGACUG)	TargetScan Human	Moderate (predicted)	JADE2
hsa-miR-134-5p	miR-3118 (and other miRNAs w/seed GUGACUG)	TargetScan Human	Moderate (predicted)	KANK1
hsa-miR-134-5p	miR-3118 (and other miRNAs w/seed GUGACUG)	TargetScan Human	Moderate (predicted)	KANSL2
hsa-miR-134-5p	miR-3118 (and other miRNAs w/seed GUGACUG)	TargetScan Human	Moderate (predicted)	KAT6B	Adipogenesis pathway,HMGB1 Signaling
hsa-miR-134-5p	miR-3118 (and other miRNAs w/seed GUGACUG)	TargetScan Human	High (predicted)	KAT7	Adipogenesis pathway,Androgen Signaling,HMGB1 Signaling
hsa-miR-134-5p	miR-3118 (and other miRNAs w/seed GUGACUG)	TargetScan Human	High (predicted)	KCMF1
hsa-miR-134-5p	miR-3118 (and other miRNAs w/seed GUGACUG)	TargetScan Human	Moderate (predicted)	KCNC1
hsa-miR-134-5p	miR-3118 (and other miRNAs w/seed GUGACUG)	TargetScan Human	Moderate (predicted)	KCNJ8	Dopamine-DARPP32 Feedback in cAMP Signaling
hsa-miR-134-5p	miR-3118 (and other miRNAs w/seed GUGACUG)	TargetScan Human	High (predicted)	KCNK15
hsa-miR-134-5p	miR-3118 (and other miRNAs w/seed GUGACUG)	TargetScan Human	High (predicted)	KCNMB3
hsa-miR-134-5p	miR-3118 (and other miRNAs w/seed GUGACUG)	TargetScan Human	High (predicted)	KDM5A
hsa-miR-134-5p	miR-3118 (and other miRNAs w/seed GUGACUG)	TargetScan Human	Moderate (predicted)	KDM5C
hsa-miR-134-5p	miR-3118 (and other miRNAs w/seed GUGACUG)	TargetScan Human	High (predicted)	KDM6A
hsa-miR-134-5p	miR-3118 (and other miRNAs w/seed GUGACUG)	TargetScan Human	Moderate (predicted)	KERA
hsa-miR-134-5p	miR-3118 (and other miRNAs w/seed GUGACUG)	TargetScan Human	High (predicted)	KIAA0040
hsa-miR-134-5p	miR-3118 (and other miRNAs w/seed GUGACUG)	TargetScan Human	Moderate (predicted)	KIAA0141
hsa-miR-134-5p	miR-3118 (and other miRNAs w/seed GUGACUG)	TargetScan Human	Moderate (predicted)	KIAA0408
hsa-miR-134-5p	miR-3118 (and other miRNAs w/seed GUGACUG)	TargetScan Human	Moderate (predicted)	KIAA0825
hsa-miR-134-5p	miR-3118 (and other miRNAs w/seed GUGACUG)	TargetScan Human	Moderate (predicted)	KIAA1211
hsa-miR-134-5p	miR-3118 (and other miRNAs w/seed GUGACUG)	TargetScan Human	High (predicted)	KIAA1549L
hsa-miR-134-5p	miR-3118 (and other miRNAs w/seed GUGACUG)	TargetScan Human	Moderate (predicted)	KLHDC1
hsa-miR-134-5p	miR-3118 (and other miRNAs w/seed GUGACUG)	TargetScan Human	High (predicted)	KLHL14
hsa-miR-134-5p	miR-3118 (and other miRNAs w/seed GUGACUG)	TargetScan Human	Moderate (predicted)	KLHL6
hsa-miR-134-5p	miR-3118 (and other miRNAs w/seed GUGACUG)	TargetScan Human	High (predicted)	KLLN
hsa-miR-134-5p	miR-3118 (and other miRNAs w/seed GUGACUG)	TargetScan Human	High (predicted)	KMT2D
hsa-miR-134-5p	miR-3118 (and other miRNAs w/seed GUGACUG)	TargetScan Human	High (predicted)	KPNA3	RAN Signaling,Role of PI3K/AKT Signaling in the Pathogenesis of Influenza
hsa-miR-134-5p	miR-3118 (and other miRNAs w/seed GUGACUG)	TargetScan Human	High (predicted)	KPNA5	RAN Signaling
hsa-miR-134-5p	miR-3118 (and other miRNAs w/seed GUGACUG)	TargetScan Human	High (predicted)	KRAS	14-3-3-mediated Signaling,Actin Cytoskeleton Signaling,Actin Nucleation by ARP-WASP Complex,Acute Myeloid Leukemia Signaling,Acute Phase Response Signaling,Agrin Interactions at Neuromuscular Junction,Aldosterone Signaling in Epithelial Cells,Angiopoietin Signaling,Antiproliferative Role of Somatostatin Receptor 2,Apoptosis Signaling,Axonal Guidance Signaling,B Cell Receptor Signaling,Bladder Can…
hsa-miR-134-5p	miR-3118 (and other miRNAs w/seed GUGACUG)	TargetScan Human	Moderate (predicted)	KRBA2
hsa-miR-134-5p	miR-3118 (and other miRNAs w/seed GUGACUG)	TargetScan Human	High (predicted)	KRT12
hsa-miR-134-5p	miR-3118 (and other miRNAs w/seed GUGACUG)	TargetScan Human	Moderate (predicted)	KRT74
hsa-miR-134-5p	miR-3118 (and other miRNAs w/seed GUGACUG)	TargetScan Human	Moderate (predicted)	KRT75
hsa-miR-134-5p	miR-3118 (and other miRNAs w/seed GUGACUG)	TargetScan Human	Moderate (predicted)	LAIR1	Natural Killer Cell Signaling
hsa-miR-134-5p	miR-3118 (and other miRNAs w/seed GUGACUG)	TargetScan Human	Moderate (predicted)	LAMC2
hsa-miR-134-5p	miR-3118 (and other miRNAs w/seed GUGACUG)	TargetScan Human	Moderate (predicted)	LCA5
hsa-miR-134-5p	miR-3118 (and other miRNAs w/seed GUGACUG)	TargetScan Human	Moderate (predicted)	LCMT2
hsa-miR-134-5p	miR-3118 (and other miRNAs w/seed GUGACUG)	TargetScan Human	Moderate (predicted)	LEMD3
hsa-miR-134-5p	miR-3118 (and other miRNAs w/seed GUGACUG)	TargetScan Human	Moderate (predicted)	LGSN
hsa-miR-134-5p	miR-3118 (and other miRNAs w/seed GUGACUG)	TarBase,miRecords	Experimentally Observed	LIMK1	Actin Cytoskeleton Signaling,Axonal Guidance Signaling,Breast Cancer Regulation by Stathmin1,CCR3 Signaling in Eosinophils,Cdc42 Signaling,Chemokine Signaling,Death Receptor Signaling,Ephrin A Signaling,Ephrin B Signaling,Ephrin Receptor Signaling,Germ Cell-Sertoli Cell Junction Signaling,IL-8 Signaling,PAK Signaling,Pyridoxal 5'-phosphate Salvage Pathway,Rac Signaling,Regulation of Actin-based M…
hsa-miR-134-5p	miR-3118 (and other miRNAs w/seed GUGACUG)	TargetScan Human	Moderate (predicted)	LIMK2	Actin Cytoskeleton Signaling,Axonal Guidance Signaling,Breast Cancer Regulation by Stathmin1,CCR3 Signaling in Eosinophils,Cdc42 Signaling,Chemokine Signaling,Ephrin Receptor Signaling,Germ Cell-Sertoli Cell Junction Signaling,IL-8 Signaling,PAK Signaling,Pyridoxal 5'-phosphate Salvage Pathway,Rac Signaling,RhoA Signaling,RhoGDI Signaling,Role of Tissue Factor in Cancer,Salvage Pathways of Pyrimi…
hsa-miR-134-5p	miR-3118 (and other miRNAs w/seed GUGACUG)	TargetScan Human	High (predicted)	LMLN
hsa-miR-134-5p	miR-3118 (and other miRNAs w/seed GUGACUG)	TargetScan Human	High (predicted)	LMOD1
hsa-miR-134-5p	miR-3118 (and other miRNAs w/seed GUGACUG)	TargetScan Human	Moderate (predicted)	LOX	Regulation of the Epithelial-Mesenchymal Transition Pathway
hsa-miR-134-5p	miR-3118 (and other miRNAs w/seed GUGACUG)	TargetScan Human	Moderate (predicted)	LPCAT1
hsa-miR-134-5p	miR-3118 (and other miRNAs w/seed GUGACUG)	TargetScan Human	High (predicted)	LRRC15
hsa-miR-134-5p	miR-3118 (and other miRNAs w/seed GUGACUG)	TargetScan Human	Moderate (predicted)	LRRC58
hsa-miR-134-5p	miR-3118 (and other miRNAs w/seed GUGACUG)	TargetScan Human	High (predicted)	LSM12	Systemic Lupus Erythematosus Signaling
hsa-miR-134-5p	miR-3118 (and other miRNAs w/seed GUGACUG)	TargetScan Human	Moderate (predicted)	LTBP2
hsa-miR-134-5p	miR-3118 (and other miRNAs w/seed GUGACUG)	TargetScan Human	Moderate (predicted)	LUZP1
hsa-miR-134-5p	miR-3118 (and other miRNAs w/seed GUGACUG)	TargetScan Human	High (predicted)	LVRN
hsa-miR-134-5p	miR-3118 (and other miRNAs w/seed GUGACUG)	TargetScan Human	Moderate (predicted)	LYRM1
hsa-miR-134-5p	miR-3118 (and other miRNAs w/seed GUGACUG)	TargetScan Human	Moderate (predicted)	MAGEA1
hsa-miR-134-5p	miR-3118 (and other miRNAs w/seed GUGACUG)	TargetScan Human	Moderate (predicted)	MAGEA8
hsa-miR-134-5p	miR-3118 (and other miRNAs w/seed GUGACUG)	TargetScan Human	Moderate (predicted)	MAGEA9/MAGEA9B
hsa-miR-134-5p	miR-3118 (and other miRNAs w/seed GUGACUG)	TargetScan Human	High (predicted)	MAGI2	Epithelial Adherens Junction Signaling,PTEN Signaling,Sertoli Cell-Sertoli Cell Junction Signaling,Tight Junction Signaling
hsa-miR-134-5p	miR-3118 (and other miRNAs w/seed GUGACUG)	TargetScan Human	High (predicted)	MAGIX	PTEN Signaling
hsa-miR-134-5p	miR-3118 (and other miRNAs w/seed GUGACUG)	TargetScan Human	Moderate (predicted)	MANBAL
hsa-miR-134-5p	miR-3118 (and other miRNAs w/seed GUGACUG)	TargetScan Human	Moderate (predicted)	MAT2A	Cysteine Biosynthesis III (mammalia),Methionine Degradation I (to Homocysteine),S-adenosyl-L-methionine Biosynthesis,Superpathway of Methionine Degradation
hsa-miR-134-5p	miR-3118 (and other miRNAs w/seed GUGACUG)	TargetScan Human	Moderate (predicted)	MBNL1
hsa-miR-134-5p	miR-3118 (and other miRNAs w/seed GUGACUG)	TargetScan Human	High (predicted)	MBNL3
hsa-miR-134-5p	miR-3118 (and other miRNAs w/seed GUGACUG)	TargetScan Human	High (predicted)	MBTD1
hsa-miR-134-5p	miR-3118 (and other miRNAs w/seed GUGACUG)	TargetScan Human	Moderate (predicted)	MCHR1
hsa-miR-134-5p	miR-3118 (and other miRNAs w/seed GUGACUG)	TargetScan Human	High (predicted)	MDGA1
hsa-miR-134-5p	miR-3118 (and other miRNAs w/seed GUGACUG)	TargetScan Human	High (predicted)	MED13	Estrogen Receptor Signaling
hsa-miR-134-5p	miR-3118 (and other miRNAs w/seed GUGACUG)	TargetScan Human	High (predicted)	MEIS2
hsa-miR-134-5p	miR-3118 (and other miRNAs w/seed GUGACUG)	TargetScan Human	High (predicted)	MFAP3L
hsa-miR-134-5p	miR-3118 (and other miRNAs w/seed GUGACUG)	TargetScan Human	Moderate (predicted)	MGLL	Triacylglycerol Degradation
hsa-miR-134-5p	miR-3118 (and other miRNAs w/seed GUGACUG)	TargetScan Human	Moderate (predicted)	MIEF1
hsa-miR-134-5p	miR-3118 (and other miRNAs w/seed GUGACUG)	TargetScan Human	Moderate (predicted)	MIOX
hsa-miR-134-5p	miR-3118 (and other miRNAs w/seed GUGACUG)	TargetScan Human	Moderate (predicted)	MKNK1	Axonal Guidance Signaling,ERK/MAPK Signaling,p38 MAPK Signaling,Regulation of eIF4 and p70S6K Signaling
hsa-miR-134-5p	miR-3118 (and other miRNAs w/seed GUGACUG)	TargetScan Human	High (predicted)	MLXIP
hsa-miR-134-5p	miR-3118 (and other miRNAs w/seed GUGACUG)	TargetScan Human	Moderate (predicted)	MMP16	Agranulocyte Adhesion and Diapedesis,Bladder Cancer Signaling,Colorectal Cancer Metastasis Signaling,Granulocyte Adhesion and Diapedesis,HIF1α Signaling,Inhibition of Matrix Metalloproteases,Leukocyte Extravasation Signaling
hsa-miR-134-5p	miR-3118 (and other miRNAs w/seed GUGACUG)	TargetScan Human	High (predicted)	MMP24	Agranulocyte Adhesion and Diapedesis,Bladder Cancer Signaling,Colorectal Cancer Metastasis Signaling,Granulocyte Adhesion and Diapedesis,HIF1α Signaling,Inhibition of Matrix Metalloproteases,Leukocyte Extravasation Signaling
hsa-miR-134-5p	miR-3118 (and other miRNAs w/seed GUGACUG)	TargetScan Human	High (predicted)	MMRN1
hsa-miR-134-5p	miR-3118 (and other miRNAs w/seed GUGACUG)	TargetScan Human	Moderate (predicted)	MOCS1
hsa-miR-134-5p	miR-3118 (and other miRNAs w/seed GUGACUG)	TargetScan Human	Moderate (predicted)	MOSPD1
hsa-miR-134-5p	miR-3118 (and other miRNAs w/seed GUGACUG)	TargetScan Human	High (predicted)	MRFAP1
hsa-miR-134-5p	miR-3118 (and other miRNAs w/seed GUGACUG)	TargetScan Human	Moderate (predicted)	MRPL57
hsa-miR-134-5p	miR-3118 (and other miRNAs w/seed GUGACUG)	TargetScan Human	Moderate (predicted)	MRPS18B
hsa-miR-134-5p	miR-3118 (and other miRNAs w/seed GUGACUG)	TargetScan Human	High (predicted)	MRS2
hsa-miR-134-5p	miR-3118 (and other miRNAs w/seed GUGACUG)	TargetScan Human	High (predicted)	MRVI1
hsa-miR-134-5p	miR-3118 (and other miRNAs w/seed GUGACUG)	TargetScan Human	High (predicted)	MS4A2	Fc Epsilon RI Signaling,Role of NFAT in Regulation of the Immune Response,Tec Kinase Signaling
hsa-miR-134-5p	miR-3118 (and other miRNAs w/seed GUGACUG)	TargetScan Human	Moderate (predicted)	MSTN
hsa-miR-134-5p	miR-3118 (and other miRNAs w/seed GUGACUG)	TargetScan Human	Moderate (predicted)	MTCL1
hsa-miR-134-5p	miR-3118 (and other miRNAs w/seed GUGACUG)	TargetScan Human	High (predicted)	MTL5
hsa-miR-134-5p	miR-3118 (and other miRNAs w/seed GUGACUG)	TargetScan Human	Moderate (predicted)	MTMR10
hsa-miR-134-5p	miR-3118 (and other miRNAs w/seed GUGACUG)	TargetScan Human	Moderate (predicted)	MTMR2	3-phosphoinositide Biosynthesis,3-phosphoinositide Degradation,D-myo-inositol (1,4,5,6)-Tetrakisphosphate Biosynthesis,D-myo-inositol (3,4,5,6)-tetrakisphosphate Biosynthesis,D-myo-inositol-5-phosphate Metabolism,Germ Cell-Sertoli Cell Junction Signaling,Sertoli Cell-Sertoli Cell Junction Signaling,Superpathway of Inositol Phosphate Compounds
hsa-miR-134-5p	miR-3118 (and other miRNAs w/seed GUGACUG)	TargetScan Human	Moderate (predicted)	MTPAP
hsa-miR-134-5p	miR-3118 (and other miRNAs w/seed GUGACUG)	TargetScan Human	Moderate (predicted)	MTURN
hsa-miR-134-5p	miR-3118 (and other miRNAs w/seed GUGACUG)	TargetScan Human	Moderate (predicted)	MURC
hsa-miR-134-5p	miR-3118 (and other miRNAs w/seed GUGACUG)	TargetScan Human	Moderate (predicted)	MXRA5
hsa-miR-134-5p	miR-3118 (and other miRNAs w/seed GUGACUG)	TargetScan Human	Moderate (predicted)	MYBPC3
hsa-miR-134-5p	miR-3118 (and other miRNAs w/seed GUGACUG)	TargetScan Human	Moderate (predicted)	MYCN	ERK/MAPK Signaling
hsa-miR-134-5p	miR-3118 (and other miRNAs w/seed GUGACUG)	TargetScan Human	Moderate (predicted)	MYLK4
hsa-miR-134-5p	miR-3118 (and other miRNAs w/seed GUGACUG)	TargetScan Human	Moderate (predicted)	MYO5C
hsa-miR-134-5p	miR-3118 (and other miRNAs w/seed GUGACUG)	TargetScan Human	High (predicted)	N4BP1
hsa-miR-134-5p	miR-3118 (and other miRNAs w/seed GUGACUG)	TargetScan Human	Moderate (predicted)	N4BP2L2
hsa-miR-134-5p	miR-3118 (and other miRNAs w/seed GUGACUG)	TargetScan Human	Moderate (predicted)	NAA40
hsa-miR-134-5p	miR-3118 (and other miRNAs w/seed GUGACUG)	TargetScan Human	Moderate (predicted)	NAA50
hsa-miR-134-5p	miR-3118 (and other miRNAs w/seed GUGACUG)	TarBase,miRecords	Experimentally Observed	NANOG	Embryonic Stem Cell Differentiation into Cardiac Lineages,Human Embryonic Stem Cell Pluripotency,Mouse Embryonic Stem Cell Pluripotency,PI3K/AKT Signaling,Role of NANOG in Mammalian Embryonic Stem Cell Pluripotency,Role of Oct4 in Mammalian Embryonic Stem Cell Pluripotency,Transcriptional Regulatory Network in Embryonic Stem Cells
hsa-miR-134-5p	miR-3118 (and other miRNAs w/seed GUGACUG)	TargetScan Human	Moderate (predicted)	NCAPG
hsa-miR-134-5p	miR-3118 (and other miRNAs w/seed GUGACUG)	TargetScan Human	Moderate (predicted)	NCBP2
hsa-miR-134-5p	miR-3118 (and other miRNAs w/seed GUGACUG)	TargetScan Human	High (predicted)	NDFIP2
hsa-miR-134-5p	miR-3118 (and other miRNAs w/seed GUGACUG)	TargetScan Human	Moderate (predicted)	NDUFAF6
hsa-miR-134-5p	miR-3118 (and other miRNAs w/seed GUGACUG)	TargetScan Human	Moderate (predicted)	NDUFB4	Mitochondrial Dysfunction,Oxidative Phosphorylation
hsa-miR-134-5p	miR-3118 (and other miRNAs w/seed GUGACUG)	TargetScan Human	Moderate (predicted)	NEK7
hsa-miR-134-5p	miR-3118 (and other miRNAs w/seed GUGACUG)	TargetScan Human	Moderate (predicted)	NHLRC3
hsa-miR-134-5p	miR-3118 (and other miRNAs w/seed GUGACUG)	TargetScan Human	High (predicted)	NHS
hsa-miR-134-5p	miR-3118 (and other miRNAs w/seed GUGACUG)	TargetScan Human	High (predicted)	NIPA1
hsa-miR-134-5p	miR-3118 (and other miRNAs w/seed GUGACUG)	TargetScan Human	High (predicted)	NKD1
hsa-miR-134-5p	miR-3118 (and other miRNAs w/seed GUGACUG)	TargetScan Human	Moderate (predicted)	NOX1	Chemokine Signaling,fMLP Signaling in Neutrophils,IL-8 Signaling,Leukocyte Extravasation Signaling,phagosome maturation,Rac Signaling,Renin-Angiotensin Signaling,Signaling by Rho Family GTPases
hsa-miR-134-5p	miR-3118 (and other miRNAs w/seed GUGACUG)	TargetScan Human	High (predicted)	NPEPL1
hsa-miR-134-5p	miR-3118 (and other miRNAs w/seed GUGACUG)	TargetScan Human	Moderate (predicted)	NPHS2
hsa-miR-134-5p	miR-3118 (and other miRNAs w/seed GUGACUG)	TargetScan Human	Moderate (predicted)	NPY2R	GPCR-Mediated Integration of Enteroendocrine Signaling Exemplified by an L Cell
hsa-miR-134-5p	miR-3118 (and other miRNAs w/seed GUGACUG)	TarBase,miRecords	Experimentally Observed	NR5A2	FXR/RXR Activation,Hepatic Cholestasis,LPS/IL-1 Mediated Inhibition of RXR Function,Role of Oct4 in Mammalian Embryonic Stem Cell Pluripotency,Wnt/β-catenin Signaling
hsa-miR-134-5p	miR-3118 (and other miRNAs w/seed GUGACUG)	TargetScan Human	Moderate (predicted)	NRBF2
hsa-miR-134-5p	miR-3118 (and other miRNAs w/seed GUGACUG)	TargetScan Human	Moderate (predicted)	NRCAM
hsa-miR-134-5p	miR-3118 (and other miRNAs w/seed GUGACUG)	TargetScan Human	High (predicted)	NSUN5
hsa-miR-134-5p	miR-3118 (and other miRNAs w/seed GUGACUG)	TargetScan Human	Moderate (predicted)	NT5E	Adenosine Nucleotides Degradation II,Guanosine Nucleotides Degradation III,NAD Salvage Pathway II,Purine Nucleotides Degradation II (Aerobic),Urate Biosynthesis/Inosine 5'-phosphate Degradation
hsa-miR-134-5p	miR-3118 (and other miRNAs w/seed GUGACUG)	TargetScan Human	Moderate (predicted)	NUCKS1
hsa-miR-134-5p	miR-3118 (and other miRNAs w/seed GUGACUG)	TargetScan Human	Moderate (predicted)	NUDT21	Cleavage and Polyadenylation of Pre-mRNA,Tight Junction Signaling
hsa-miR-134-5p	miR-3118 (and other miRNAs w/seed GUGACUG)	TargetScan Human	Moderate (predicted)	NUFIP2
hsa-miR-134-5p	miR-3118 (and other miRNAs w/seed GUGACUG)	TargetScan Human	Moderate (predicted)	NUMB	Clathrin-mediated Endocytosis Signaling,Notch Signaling
hsa-miR-134-5p	miR-3118 (and other miRNAs w/seed GUGACUG)	TargetScan Human	Moderate (predicted)	NUP98
hsa-miR-134-5p	miR-3118 (and other miRNAs w/seed GUGACUG)	TargetScan Human	Moderate (predicted)	ORAI3
hsa-miR-134-5p	miR-3118 (and other miRNAs w/seed GUGACUG)	TargetScan Human	Moderate (predicted)	OSBPL5
hsa-miR-134-5p	miR-3118 (and other miRNAs w/seed GUGACUG)	TargetScan Human	High (predicted)	OSMR	Acute Phase Response Signaling,Oncostatin M Signaling,Role of JAK family kinases in IL-6-type Cytokine Signaling
hsa-miR-134-5p	miR-3118 (and other miRNAs w/seed GUGACUG)	TargetScan Human	Moderate (predicted)	PADI1	Protein Citrullination
hsa-miR-134-5p	miR-3118 (and other miRNAs w/seed GUGACUG)	TargetScan Human	Moderate (predicted)	PALM2
hsa-miR-134-5p	miR-3118 (and other miRNAs w/seed GUGACUG)	TargetScan Human	High (predicted)	PALM2-AKAP2
hsa-miR-134-5p	miR-3118 (and other miRNAs w/seed GUGACUG)	TargetScan Human	Moderate (predicted)	PAM
hsa-miR-134-5p	miR-3118 (and other miRNAs w/seed GUGACUG)	TargetScan Human	High (predicted)	PAN3
hsa-miR-134-5p	miR-3118 (and other miRNAs w/seed GUGACUG)	TargetScan Human	Moderate (predicted)	PANX1	Gustation Pathway
hsa-miR-134-5p	miR-3118 (and other miRNAs w/seed GUGACUG)	TargetScan Human	Moderate (predicted)	PARP9	Death Receptor Signaling,Retinoic acid Mediated Apoptosis Signaling,UVA-Induced MAPK Signaling
hsa-miR-134-5p	miR-3118 (and other miRNAs w/seed GUGACUG)	TargetScan Human	High (predicted)	PATZ1
hsa-miR-134-5p	miR-3118 (and other miRNAs w/seed GUGACUG)	TargetScan Human	High (predicted)	PAX8
hsa-miR-134-5p	miR-3118 (and other miRNAs w/seed GUGACUG)	TargetScan Human	Moderate (predicted)	PCDHB7
hsa-miR-134-5p	miR-3118 (and other miRNAs w/seed GUGACUG)	TargetScan Human	High (predicted)	PCMTD2
hsa-miR-134-5p	miR-3118 (and other miRNAs w/seed GUGACUG)	TargetScan Human	Moderate (predicted)	PCP4L1
hsa-miR-134-5p	miR-3118 (and other miRNAs w/seed GUGACUG)	TargetScan Human	Moderate (predicted)	PCSK1
hsa-miR-134-5p	miR-3118 (and other miRNAs w/seed GUGACUG)	TargetScan Human	Moderate (predicted)	PCSK6
hsa-miR-134-5p	miR-3118 (and other miRNAs w/seed GUGACUG)	TargetScan Human	Moderate (predicted)	PCYT1B	Choline Biosynthesis III,Phosphatidylcholine Biosynthesis I
hsa-miR-134-5p	miR-3118 (and other miRNAs w/seed GUGACUG)	TargetScan Human	Moderate (predicted)	PDCD6IP	14-3-3-mediated Signaling,Mechanisms of Viral Exit from Host Cells
hsa-miR-134-5p	miR-3118 (and other miRNAs w/seed GUGACUG)	TargetScan Human	High (predicted)	PDCD7
hsa-miR-134-5p	miR-3118 (and other miRNAs w/seed GUGACUG)	TargetScan Human	Moderate (predicted)	PDE5A	cAMP-mediated signaling,Cardiac β-adrenergic Signaling,Cellular Effects of Sildenafil (Viagra),G-Protein Coupled Receptor Signaling,Gustation Pathway,Nitric Oxide Signaling in the Cardiovascular System,Protein Kinase A Signaling,Relaxin Signaling,tRNA Splicing
hsa-miR-134-5p	miR-3118 (and other miRNAs w/seed GUGACUG)	TargetScan Human	Moderate (predicted)	PDIA3	14-3-3-mediated Signaling,Aldosterone Signaling in Epithelial Cells,Antigen Presentation Pathway,Antioxidant Action of Vitamin C,Axonal Guidance Signaling,Cardiac Hypertrophy Signaling,Cellular Effects of Sildenafil (Viagra),CREB Signaling in Neurons,Dendritic Cell Maturation,Dopamine-DARPP32 Feedback in cAMP Signaling,Endothelin-1 Signaling,Gap Junction Signaling,Glioblastoma Multiforme Signalin…
hsa-miR-134-5p	miR-3118 (and other miRNAs w/seed GUGACUG)	TargetScan Human	Moderate (predicted)	PDLIM5
hsa-miR-134-5p	miR-3118 (and other miRNAs w/seed GUGACUG)	TargetScan Human	Moderate (predicted)	PGM3	GDP-glucose Biosynthesis,Glucose and Glucose-1-phosphate Degradation,Glycogen Degradation II,Glycogen Degradation III,UDP-N-acetyl-D-galactosamine Biosynthesis II,UDP-N-acetyl-D-glucosamine Biosynthesis II
hsa-miR-134-5p	miR-3118 (and other miRNAs w/seed GUGACUG)	TargetScan Human	Moderate (predicted)	PGP	Protein Kinase A Signaling
hsa-miR-134-5p	miR-3118 (and other miRNAs w/seed GUGACUG)	TargetScan Human	High (predicted)	PHF8
hsa-miR-134-5p	miR-3118 (and other miRNAs w/seed GUGACUG)	TargetScan Human	Moderate (predicted)	PHKB	Protein Kinase A Signaling,α-Adrenergic Signaling
hsa-miR-134-5p	miR-3118 (and other miRNAs w/seed GUGACUG)	TargetScan Human	High (predicted)	PHLPP2
hsa-miR-134-5p	miR-3118 (and other miRNAs w/seed GUGACUG)	TargetScan Human	High (predicted)	PIK3C2A	14-3-3-mediated Signaling,3-phosphoinositide Biosynthesis,Actin Cytoskeleton Signaling,Acute Myeloid Leukemia Signaling,Aldosterone Signaling in Epithelial Cells,AMPK Signaling,Amyotrophic Lateral Sclerosis Signaling,Angiopoietin Signaling,Antiproliferative Role of Somatostatin Receptor 2,Axonal Guidance Signaling,B Cell Receptor Signaling,Breast Cancer Regulation by Stathmin1,Cardiac Hypertrophy…
hsa-miR-134-5p	miR-3118 (and other miRNAs w/seed GUGACUG)	TargetScan Human	High (predicted)	PISD
hsa-miR-134-5p	miR-3118 (and other miRNAs w/seed GUGACUG)	TargetScan Human	High (predicted)	PKD2
hsa-miR-134-5p	miR-3118 (and other miRNAs w/seed GUGACUG)	TargetScan Human	Moderate (predicted)	PKP3
hsa-miR-134-5p	miR-3118 (and other miRNAs w/seed GUGACUG)	TargetScan Human	Moderate (predicted)	PLAC4
hsa-miR-134-5p	miR-3118 (and other miRNAs w/seed GUGACUG)	TargetScan Human	Moderate (predicted)	PLB1	Antioxidant Action of Vitamin C,Atherosclerosis Signaling,Eicosanoid Signaling,Endothelin-1 Signaling,Phospholipases,Role of MAPK Signaling in the Pathogenesis of Influenza,Sperm Motility,Synaptic Long Term Depression
hsa-miR-134-5p	miR-3118 (and other miRNAs w/seed GUGACUG)	TargetScan Human	High (predicted)	PLCB3	14-3-3-mediated Signaling,Aldosterone Signaling in Epithelial Cells,Antioxidant Action of Vitamin C,Axonal Guidance Signaling,Breast Cancer Regulation by Stathmin1,Cardiac Hypertrophy Signaling,CCR3 Signaling in Eosinophils,Cellular Effects of Sildenafil (Viagra),Chemokine Signaling,Cholecystokinin/Gastrin-mediated Signaling,CREB Signaling in Neurons,CXCR4 Signaling,D-myo-inositol (1,4,5)-Trispho…
hsa-miR-134-5p	miR-3118 (and other miRNAs w/seed GUGACUG)	TargetScan Human	Moderate (predicted)	PLCH1	D-myo-inositol (1,4,5)-Trisphosphate Biosynthesis,D-myo-inositol-5-phosphate Metabolism,Phospholipases,Superpathway of Inositol Phosphate Compounds
hsa-miR-134-5p	miR-3118 (and other miRNAs w/seed GUGACUG)	TargetScan Human	High (predicted)	PLD1	Antioxidant Action of Vitamin C,Choline Biosynthesis III,Endothelin-1 Signaling,Fcγ Receptor-mediated Phagocytosis in Macrophages and Monocytes,Gαq Signaling,IL-8 Signaling,mTOR Signaling,p70S6K Signaling,Pancreatic Adenocarcinoma Signaling,Phospholipase C Signaling,Phospholipases,Rac Signaling,RhoA Signaling,Signaling by Rho Family GTPases
hsa-miR-134-5p	miR-3118 (and other miRNAs w/seed GUGACUG)	TargetScan Human	Moderate (predicted)	PLD6	Antioxidant Action of Vitamin C,Choline Biosynthesis III,Endothelin-1 Signaling,Fcγ Receptor-mediated Phagocytosis in Macrophages and Monocytes,Gαq Signaling,IL-8 Signaling,mTOR Signaling,Pancreatic Adenocarcinoma Signaling,Phospholipase C Signaling,Phospholipases
hsa-miR-134-5p	miR-3118 (and other miRNAs w/seed GUGACUG)	TargetScan Human	Moderate (predicted)	PLEKHA8
hsa-miR-134-5p	miR-3118 (and other miRNAs w/seed GUGACUG)	TargetScan Human	Moderate (predicted)	PLXNA4
hsa-miR-134-5p	miR-3118 (and other miRNAs w/seed GUGACUG)	TargetScan Human	Moderate (predicted)	PLXNC1	Axonal Guidance Signaling
hsa-miR-134-5p	miR-3118 (and other miRNAs w/seed GUGACUG)	TargetScan Human	High (predicted)	POGLUT1
hsa-miR-134-5p	miR-3118 (and other miRNAs w/seed GUGACUG)	TargetScan Human	High (predicted)	POLR3H
hsa-miR-134-5p	miR-3118 (and other miRNAs w/seed GUGACUG)	TargetScan Human	Moderate (predicted)	PPM1E
hsa-miR-134-5p	miR-3118 (and other miRNAs w/seed GUGACUG)	TargetScan Human	High (predicted)	PPP1R12A	3-phosphoinositide Biosynthesis,3-phosphoinositide Degradation,Actin Cytoskeleton Signaling,Actin Nucleation by ARP-WASP Complex,Breast Cancer Regulation by Stathmin1,Cardiac β-adrenergic Signaling,CCR3 Signaling in Eosinophils,Cdc42 Signaling,CDK5 Signaling,Cellular Effects of Sildenafil (Viagra),Chemokine Signaling,D-myo-inositol (1,4,5,6)-Tetrakisphosphate Biosynthesis,D-myo-inositol (3,4,5,6)…
hsa-miR-134-5p	miR-3118 (and other miRNAs w/seed GUGACUG)	TargetScan Human	Moderate (predicted)	PPP1R12B	Actin Cytoskeleton Signaling,Actin Nucleation by ARP-WASP Complex,CCR3 Signaling in Eosinophils,Cdc42 Signaling,Cellular Effects of Sildenafil (Viagra),Chemokine Signaling,Integrin Signaling,Phospholipase C Signaling,Regulation of Actin-based Motility by Rho,RhoA Signaling,RhoGDI Signaling,Signaling by Rho Family GTPases,Thrombin Signaling
hsa-miR-134-5p	miR-3118 (and other miRNAs w/seed GUGACUG)	TargetScan Human	Moderate (predicted)	PPP1R3F
hsa-miR-134-5p	miR-3118 (and other miRNAs w/seed GUGACUG)	TargetScan Human	High (predicted)	PPP1R7	3-phosphoinositide Biosynthesis,3-phosphoinositide Degradation,Breast Cancer Regulation by Stathmin1,Cardiac β-adrenergic Signaling,CDK5 Signaling,D-myo-inositol (1,4,5,6)-Tetrakisphosphate Biosynthesis,D-myo-inositol (3,4,5,6)-tetrakisphosphate Biosynthesis,D-myo-inositol-5-phosphate Metabolism,Dopamine Receptor Signaling,Dopamine-DARPP32 Feedback in cAMP Signaling,ERK/MAPK Signaling,HIPPO signa…
hsa-miR-134-5p	miR-3118 (and other miRNAs w/seed GUGACUG)	TargetScan Human	High (predicted)	PPP1R8	3-phosphoinositide Biosynthesis,3-phosphoinositide Degradation,D-myo-inositol (1,4,5,6)-Tetrakisphosphate Biosynthesis,D-myo-inositol (3,4,5,6)-tetrakisphosphate Biosynthesis,D-myo-inositol-5-phosphate Metabolism,Role of Oct4 in Mammalian Embryonic Stem Cell Pluripotency,Superpathway of Inositol Phosphate Compounds
hsa-miR-134-5p	miR-3118 (and other miRNAs w/seed GUGACUG)	TargetScan Human	Moderate (predicted)	PRF1	Allograft Rejection Signaling,Autoimmune Thyroid Disease Signaling,Crosstalk between Dendritic Cells and Natural Killer Cells,Cytotoxic T Lymphocyte-mediated Apoptosis of Target Cells,Graft-versus-Host Disease Signaling,Granzyme A Signaling,Granzyme B Signaling,Tumoricidal Function of Hepatic Natural Killer Cells,Type I Diabetes Mellitus Signaling
hsa-miR-134-5p	miR-3118 (and other miRNAs w/seed GUGACUG)	TargetScan Human	High (predicted)	PRLR	Prolactin Signaling,Role of JAK2 in Hormone-like Cytokine Signaling
hsa-miR-134-5p	miR-3118 (and other miRNAs w/seed GUGACUG)	TargetScan Human	Moderate (predicted)	PROP1
hsa-miR-134-5p	miR-3118 (and other miRNAs w/seed GUGACUG)	TargetScan Human	Moderate (predicted)	PRRC1
hsa-miR-134-5p	miR-3118 (and other miRNAs w/seed GUGACUG)	TargetScan Human	High (predicted)	PSD3
hsa-miR-134-5p	miR-3118 (and other miRNAs w/seed GUGACUG)	TargetScan Human	Moderate (predicted)	PSEN2	Amyloid Processing,ErbB4 Signaling,Mitochondrial Dysfunction,Molecular Mechanisms of Cancer,Notch Signaling,Regulation of the Epithelial-Mesenchymal Transition Pathway
hsa-miR-134-5p	miR-3118 (and other miRNAs w/seed GUGACUG)	TargetScan Human	High (predicted)	PTCH1	Axonal Guidance Signaling,Basal Cell Carcinoma Signaling,Corticotropin Releasing Hormone Signaling,Molecular Mechanisms of Cancer,Protein Kinase A Signaling,Sonic Hedgehog Signaling
hsa-miR-134-5p	miR-3118 (and other miRNAs w/seed GUGACUG)	TargetScan Human	Moderate (predicted)	PTP4A1	Protein Kinase A Signaling
hsa-miR-134-5p	miR-3118 (and other miRNAs w/seed GUGACUG)	TargetScan Human	High (predicted)	PTPN2	3-phosphoinositide Biosynthesis,3-phosphoinositide Degradation,D-myo-inositol (1,4,5,6)-Tetrakisphosphate Biosynthesis,D-myo-inositol (3,4,5,6)-tetrakisphosphate Biosynthesis,D-myo-inositol-5-phosphate Metabolism,Interferon Signaling,Protein Kinase A Signaling,Role of JAK1, JAK2 and TYK2 in Interferon Signaling,STAT3 Pathway,Superpathway of Inositol Phosphate Compounds
hsa-miR-134-5p	miR-3118 (and other miRNAs w/seed GUGACUG)	TargetScan Human	Moderate (predicted)	PTPN7	3-phosphoinositide Biosynthesis,3-phosphoinositide Degradation,D-myo-inositol (1,4,5,6)-Tetrakisphosphate Biosynthesis,D-myo-inositol (3,4,5,6)-tetrakisphosphate Biosynthesis,D-myo-inositol-5-phosphate Metabolism,Protein Kinase A Signaling,Superpathway of Inositol Phosphate Compounds,T Cell Receptor Signaling
hsa-miR-134-5p	miR-3118 (and other miRNAs w/seed GUGACUG)	TargetScan Human,miRecords	Experimentally Observed,Moderate (predicted)	PUM2
hsa-miR-134-5p	miR-3118 (and other miRNAs w/seed GUGACUG)	TargetScan Human	Moderate (predicted)	PUSL1
hsa-miR-134-5p	miR-3118 (and other miRNAs w/seed GUGACUG)	TargetScan Human	Moderate (predicted)	PXDN
hsa-miR-134-5p	miR-3118 (and other miRNAs w/seed GUGACUG)	TargetScan Human	High (predicted)	PXMP4
hsa-miR-134-5p	miR-3118 (and other miRNAs w/seed GUGACUG)	TargetScan Human	High (predicted)	RAB27A
hsa-miR-134-5p	miR-3118 (and other miRNAs w/seed GUGACUG)	TargetScan Human	Moderate (predicted)	RAB2A
hsa-miR-134-5p	miR-3118 (and other miRNAs w/seed GUGACUG)	TargetScan Human	Moderate (predicted)	RAB2B
hsa-miR-134-5p	miR-3118 (and other miRNAs w/seed GUGACUG)	TargetScan Human	Moderate (predicted)	RAB36
hsa-miR-134-5p	miR-3118 (and other miRNAs w/seed GUGACUG)	TargetScan Human	High (predicted)	RABEP1
hsa-miR-134-5p	miR-3118 (and other miRNAs w/seed GUGACUG)	TargetScan Human	High (predicted)	RAD18
hsa-miR-134-5p	miR-3118 (and other miRNAs w/seed GUGACUG)	TargetScan Human	High (predicted)	RAD51	ATM Signaling,DNA Double-Strand Break Repair by Homologous Recombination,Hereditary Breast Cancer Signaling,Ovarian Cancer Signaling,Pancreatic Adenocarcinoma Signaling,Role of BRCA1 in DNA Damage Response
hsa-miR-134-5p	miR-3118 (and other miRNAs w/seed GUGACUG)	TargetScan Human	High (predicted)	RALGPS1
hsa-miR-134-5p	miR-3118 (and other miRNAs w/seed GUGACUG)	TargetScan Human	High (predicted)	RAN	RAN Signaling
hsa-miR-134-5p	miR-3118 (and other miRNAs w/seed GUGACUG)	TargetScan Human	Moderate (predicted)	RANBP3
hsa-miR-134-5p	miR-3118 (and other miRNAs w/seed GUGACUG)	TargetScan Human	High (predicted)	RASGRF1	Molecular Mechanisms of Cancer
hsa-miR-134-5p	miR-3118 (and other miRNAs w/seed GUGACUG)	TargetScan Human	High (predicted)	RBM22
hsa-miR-134-5p	miR-3118 (and other miRNAs w/seed GUGACUG)	TargetScan Human	Moderate (predicted)	RBM24
hsa-miR-134-5p	miR-3118 (and other miRNAs w/seed GUGACUG)	TargetScan Human	Moderate (predicted)	RBM41
hsa-miR-134-5p	miR-3118 (and other miRNAs w/seed GUGACUG)	TargetScan Human	Moderate (predicted)	RBP1	Acute Phase Response Signaling,Adipogenesis pathway,RAR Activation,Retinoate Biosynthesis I,Retinoate Biosynthesis II,Retinol Biosynthesis,The Visual Cycle
hsa-miR-134-5p	miR-3118 (and other miRNAs w/seed GUGACUG)	TargetScan Human	Moderate (predicted)	RECQL5
hsa-miR-134-5p	miR-3118 (and other miRNAs w/seed GUGACUG)	TargetScan Human	Moderate (predicted)	RELT
hsa-miR-134-5p	miR-3118 (and other miRNAs w/seed GUGACUG)	TargetScan Human	Moderate (predicted)	REP15
hsa-miR-134-5p	miR-3118 (and other miRNAs w/seed GUGACUG)	TargetScan Human	Moderate (predicted)	REPS1
hsa-miR-134-5p	miR-3118 (and other miRNAs w/seed GUGACUG)	TargetScan Human	Moderate (predicted)	REXO4
hsa-miR-134-5p	miR-3118 (and other miRNAs w/seed GUGACUG)	TargetScan Human	Moderate (predicted)	RFC1	Hereditary Breast Cancer Signaling,Mismatch Repair in Eukaryotes,Role of BRCA1 in DNA Damage Response,Role of CHK Proteins in Cell Cycle Checkpoint Control
hsa-miR-134-5p	miR-3118 (and other miRNAs w/seed GUGACUG)	TargetScan Human	Moderate (predicted)	RFK	Flavin Biosynthesis IV (Mammalian)
hsa-miR-134-5p	miR-3118 (and other miRNAs w/seed GUGACUG)	TargetScan Human	Moderate (predicted)	RGPD4 (includes others)
hsa-miR-134-5p	miR-3118 (and other miRNAs w/seed GUGACUG)	TargetScan Human	Moderate (predicted)	RHO	Phototransduction Pathway,Protein Kinase A Signaling
hsa-miR-134-5p	miR-3118 (and other miRNAs w/seed GUGACUG)	TargetScan Human	Moderate (predicted)	RHOBTB3
hsa-miR-134-5p	miR-3118 (and other miRNAs w/seed GUGACUG)	TargetScan Human	High (predicted)	RHOQ	Actin Nucleation by ARP-WASP Complex,Cardiac Hypertrophy Signaling,Cholecystokinin/Gastrin-mediated Signaling,Colorectal Cancer Metastasis Signaling,CXCR4 Signaling,Germ Cell-Sertoli Cell Junction Signaling,Glioblastoma Multiforme Signaling,Glioma Invasiveness Signaling,Gαq Signaling,HMGB1 Signaling,IL-8 Signaling,ILK Signaling,Insulin Receptor Signaling,Integrin Signaling,Molecular Mechanisms of…
hsa-miR-134-5p	miR-3118 (and other miRNAs w/seed GUGACUG)	TargetScan Human	High (predicted)	RIMKLA
hsa-miR-134-5p	miR-3118 (and other miRNAs w/seed GUGACUG)	TargetScan Human	Moderate (predicted)	RIMS2
hsa-miR-134-5p	miR-3118 (and other miRNAs w/seed GUGACUG)	TargetScan Human	Moderate (predicted)	RMND5A
hsa-miR-134-5p	miR-3118 (and other miRNAs w/seed GUGACUG)	TargetScan Human	Moderate (predicted)	RNF157
hsa-miR-134-5p	miR-3118 (and other miRNAs w/seed GUGACUG)	TargetScan Human	Moderate (predicted)	RNF168
hsa-miR-134-5p	miR-3118 (and other miRNAs w/seed GUGACUG)	TargetScan Human	High (predicted)	RNF185
hsa-miR-134-5p	miR-3118 (and other miRNAs w/seed GUGACUG)	TargetScan Human	Moderate (predicted)	RNF212
hsa-miR-134-5p	miR-3118 (and other miRNAs w/seed GUGACUG)	TargetScan Human	Moderate (predicted)	RNF8
hsa-miR-134-5p	miR-3118 (and other miRNAs w/seed GUGACUG)	TargetScan Human	Moderate (predicted)	RPGR
hsa-miR-134-5p	miR-3118 (and other miRNAs w/seed GUGACUG)	TargetScan Human	Moderate (predicted)	RPL15	EIF2 Signaling
hsa-miR-134-5p	miR-3118 (and other miRNAs w/seed GUGACUG)	TargetScan Human	Moderate (predicted)	RPL36A	EIF2 Signaling
hsa-miR-134-5p	miR-3118 (and other miRNAs w/seed GUGACUG)	TargetScan Human	Moderate (predicted)	RPS6KL1
hsa-miR-134-5p	miR-3118 (and other miRNAs w/seed GUGACUG)	TargetScan Human	Moderate (predicted)	RRAS2	14-3-3-mediated Signaling,Actin Cytoskeleton Signaling,Actin Nucleation by ARP-WASP Complex,Acute Myeloid Leukemia Signaling,Acute Phase Response Signaling,Agrin Interactions at Neuromuscular Junction,Angiopoietin Signaling,Antiproliferative Role of Somatostatin Receptor 2,Apoptosis Signaling,Axonal Guidance Signaling,B Cell Receptor Signaling,Bladder Cancer Signaling,BMP signaling pathway,Breast…
hsa-miR-134-5p	miR-3118 (and other miRNAs w/seed GUGACUG)	TargetScan Human	Moderate (predicted)	RRH
hsa-miR-134-5p	miR-3118 (and other miRNAs w/seed GUGACUG)	TargetScan Human	Moderate (predicted)	SAMD12
hsa-miR-134-5p	miR-3118 (and other miRNAs w/seed GUGACUG)	TargetScan Human	High (predicted)	SCAMP1
hsa-miR-134-5p	miR-3118 (and other miRNAs w/seed GUGACUG)	TargetScan Human	Moderate (predicted)	SCN3B
hsa-miR-134-5p	miR-3118 (and other miRNAs w/seed GUGACUG)	TargetScan Human	Moderate (predicted)	SCN5A
hsa-miR-134-5p	miR-3118 (and other miRNAs w/seed GUGACUG)	TargetScan Human	Moderate (predicted)	SDC3	Granulocyte Adhesion and Diapedesis,PCP pathway
hsa-miR-134-5p	miR-3118 (and other miRNAs w/seed GUGACUG)	TargetScan Human	Moderate (predicted)	SEC11A
hsa-miR-134-5p	miR-3118 (and other miRNAs w/seed GUGACUG)	TargetScan Human	Moderate (predicted)	SEC14L3
hsa-miR-134-5p	miR-3118 (and other miRNAs w/seed GUGACUG)	TargetScan Human	High (predicted)	SEC22B
hsa-miR-134-5p	miR-3118 (and other miRNAs w/seed GUGACUG)	TargetScan Human	High (predicted)	SEC62
hsa-miR-134-5p	miR-3118 (and other miRNAs w/seed GUGACUG)	TargetScan Human	Moderate (predicted)	SEMA5A	Axonal Guidance Signaling
hsa-miR-134-5p	miR-3118 (and other miRNAs w/seed GUGACUG)	TargetScan Human	Moderate (predicted)	SERPINA9
hsa-miR-134-5p	miR-3118 (and other miRNAs w/seed GUGACUG)	TargetScan Human	Moderate (predicted)	SERPINE1	Acute Phase Response Signaling,Coagulation System,Glucocorticoid Receptor Signaling,Hepatic Fibrosis / Hepatic Stellate Cell Activation,HMGB1 Signaling,TGF-β Signaling
hsa-miR-134-5p	miR-3118 (and other miRNAs w/seed GUGACUG)	TargetScan Human	High (predicted)	SFMBT1
hsa-miR-134-5p	miR-3118 (and other miRNAs w/seed GUGACUG)	TargetScan Human	High (predicted)	SFXN1
hsa-miR-134-5p	miR-3118 (and other miRNAs w/seed GUGACUG)	TargetScan Human	Moderate (predicted)	SGMS1	Sphingomyelin Metabolism
hsa-miR-134-5p	miR-3118 (and other miRNAs w/seed GUGACUG)	TargetScan Human	High (predicted)	SH2B3	Role of JAK2 in Hormone-like Cytokine Signaling
hsa-miR-134-5p	miR-3118 (and other miRNAs w/seed GUGACUG)	TargetScan Human	Moderate (predicted)	SH2D5
hsa-miR-134-5p	miR-3118 (and other miRNAs w/seed GUGACUG)	TargetScan Human	Moderate (predicted)	SH3BP2	Natural Killer Cell Signaling
hsa-miR-134-5p	miR-3118 (and other miRNAs w/seed GUGACUG)	TargetScan Human	Moderate (predicted)	SH3TC2
hsa-miR-134-5p	miR-3118 (and other miRNAs w/seed GUGACUG)	TargetScan Human	Moderate (predicted)	SIN3B	Adipogenesis pathway,Nur77 Signaling in T Lymphocytes
hsa-miR-134-5p	miR-3118 (and other miRNAs w/seed GUGACUG)	TargetScan Human	Moderate (predicted)	SLAMF1	Altered T Cell and B Cell Signaling in Rheumatoid Arthritis
hsa-miR-134-5p	miR-3118 (and other miRNAs w/seed GUGACUG)	TargetScan Human	Moderate (predicted)	SLC12A4
hsa-miR-134-5p	miR-3118 (and other miRNAs w/seed GUGACUG)	TargetScan Human	High (predicted)	SLC14A1
hsa-miR-134-5p	miR-3118 (and other miRNAs w/seed GUGACUG)	TargetScan Human	Moderate (predicted)	SLC15A4
hsa-miR-134-5p	miR-3118 (and other miRNAs w/seed GUGACUG)	TargetScan Human	Moderate (predicted)	SLC16A4
hsa-miR-134-5p	miR-3118 (and other miRNAs w/seed GUGACUG)	TargetScan Human	Moderate (predicted)	SLC16A7
hsa-miR-134-5p	miR-3118 (and other miRNAs w/seed GUGACUG)	TargetScan Human	Moderate (predicted)	SLC16A9
hsa-miR-134-5p	miR-3118 (and other miRNAs w/seed GUGACUG)	TargetScan Human	Moderate (predicted)	SLC22A10
hsa-miR-134-5p	miR-3118 (and other miRNAs w/seed GUGACUG)	TargetScan Human	Moderate (predicted)	SLC25A21
hsa-miR-134-5p	miR-3118 (and other miRNAs w/seed GUGACUG)	TargetScan Human	Moderate (predicted)	SLC25A34
hsa-miR-134-5p	miR-3118 (and other miRNAs w/seed GUGACUG)	TargetScan Human	High (predicted)	SLC25A5	Induction of Apoptosis by HIV1
hsa-miR-134-5p	miR-3118 (and other miRNAs w/seed GUGACUG)	TargetScan Human	High (predicted)	SLC30A4
hsa-miR-134-5p	miR-3118 (and other miRNAs w/seed GUGACUG)	TargetScan Human	Moderate (predicted)	SLC30A9
hsa-miR-134-5p	miR-3118 (and other miRNAs w/seed GUGACUG)	TargetScan Human	Moderate (predicted)	SLC35G3	TCA Cycle II (Eukaryotic)
hsa-miR-134-5p	miR-3118 (and other miRNAs w/seed GUGACUG)	TargetScan Human	Moderate (predicted)	SLC38A1	Glutamate Receptor Signaling
hsa-miR-134-5p	miR-3118 (and other miRNAs w/seed GUGACUG)	TargetScan Human	Moderate (predicted)	SLC39A3
hsa-miR-134-5p	miR-3118 (and other miRNAs w/seed GUGACUG)	TargetScan Human	High (predicted)	SLC5A1
hsa-miR-134-5p	miR-3118 (and other miRNAs w/seed GUGACUG)	TargetScan Human	Moderate (predicted)	SLC5A7
hsa-miR-134-5p	miR-3118 (and other miRNAs w/seed GUGACUG)	TargetScan Human	Moderate (predicted)	SLC7A14
hsa-miR-134-5p	miR-3118 (and other miRNAs w/seed GUGACUG)	TargetScan Human	High (predicted)	SLC7A6
hsa-miR-134-5p	miR-3118 (and other miRNAs w/seed GUGACUG)	TargetScan Human	Moderate (predicted)	SLC9A6
hsa-miR-134-5p	miR-3118 (and other miRNAs w/seed GUGACUG)	TargetScan Human	Moderate (predicted)	SLFN11
hsa-miR-134-5p	miR-3118 (and other miRNAs w/seed GUGACUG)	TargetScan Human	Moderate (predicted)	SLFN13
hsa-miR-134-5p	miR-3118 (and other miRNAs w/seed GUGACUG)	TargetScan Human	Moderate (predicted)	SLMAP
hsa-miR-134-5p	miR-3118 (and other miRNAs w/seed GUGACUG)	TargetScan Human	High (predicted)	SMAD6	BMP signaling pathway,Cardiomyocyte Differentiation via BMP Receptors,Human Embryonic Stem Cell Pluripotency,Molecular Mechanisms of Cancer,RAR Activation,Role of Osteoblasts, Osteoclasts and Chondrocytes in Rheumatoid Arthritis,TGF-β Signaling
hsa-miR-134-5p	miR-3118 (and other miRNAs w/seed GUGACUG)	TargetScan Human	Moderate (predicted)	SMARCE1	AMPK Signaling,Glucocorticoid Receptor Signaling,Hereditary Breast Cancer Signaling,RAR Activation,Role of BRCA1 in DNA Damage Response
hsa-miR-134-5p	miR-3118 (and other miRNAs w/seed GUGACUG)	TargetScan Human	High (predicted)	SMIM12
hsa-miR-134-5p	miR-3118 (and other miRNAs w/seed GUGACUG)	TargetScan Human	Moderate (predicted)	SMOC2
hsa-miR-134-5p	miR-3118 (and other miRNAs w/seed GUGACUG)	TargetScan Human	High (predicted)	SMU1
hsa-miR-134-5p	miR-3118 (and other miRNAs w/seed GUGACUG)	TargetScan Human	Moderate (predicted)	SNRPN	Systemic Lupus Erythematosus Signaling
hsa-miR-134-5p	miR-3118 (and other miRNAs w/seed GUGACUG)	TargetScan Human	Moderate (predicted)	SNURF
hsa-miR-134-5p	miR-3118 (and other miRNAs w/seed GUGACUG)	TargetScan Human	Moderate (predicted)	SOGA3
hsa-miR-134-5p	miR-3118 (and other miRNAs w/seed GUGACUG)	TargetScan Human	Moderate (predicted)	SPATA18
hsa-miR-134-5p	miR-3118 (and other miRNAs w/seed GUGACUG)	TargetScan Human	High (predicted)	SPATA31C1
hsa-miR-134-5p	miR-3118 (and other miRNAs w/seed GUGACUG)	TargetScan Human	High (predicted)	SPATA31C2
hsa-miR-134-5p	miR-3118 (and other miRNAs w/seed GUGACUG)	TargetScan Human	High (predicted)	SPATS2L
hsa-miR-134-5p	miR-3118 (and other miRNAs w/seed GUGACUG)	TargetScan Human	Moderate (predicted)	SPTAN1	Apoptosis Signaling,Death Receptor Signaling,Sertoli Cell-Sertoli Cell Junction Signaling,Tight Junction Signaling
hsa-miR-134-5p	miR-3118 (and other miRNAs w/seed GUGACUG)	TargetScan Human	High (predicted)	SPTLC2	Ceramide Biosynthesis
hsa-miR-134-5p	miR-3118 (and other miRNAs w/seed GUGACUG)	TargetScan Human	High (predicted)	SRRM4
hsa-miR-134-5p	miR-3118 (and other miRNAs w/seed GUGACUG)	TargetScan Human	High (predicted)	SRSF2
hsa-miR-134-5p	miR-3118 (and other miRNAs w/seed GUGACUG)	TargetScan Human	High (predicted)	SSBP2
hsa-miR-134-5p	miR-3118 (and other miRNAs w/seed GUGACUG)	TargetScan Human	Moderate (predicted)	SSH1	Actin Cytoskeleton Signaling
hsa-miR-134-5p	miR-3118 (and other miRNAs w/seed GUGACUG)	TargetScan Human	Moderate (predicted)	SSX1
hsa-miR-134-5p	miR-3118 (and other miRNAs w/seed GUGACUG)	TargetScan Human	Moderate (predicted)	SSX4/SSX4B
hsa-miR-134-5p	miR-3118 (and other miRNAs w/seed GUGACUG)	TargetScan Human	Moderate (predicted)	SSX5
hsa-miR-134-5p	miR-3118 (and other miRNAs w/seed GUGACUG)	TargetScan Human	Moderate (predicted)	SSX7
hsa-miR-134-5p	miR-3118 (and other miRNAs w/seed GUGACUG)	TargetScan Human	High (predicted)	STAT5B	Acute Myeloid Leukemia Signaling,Adipogenesis pathway,Angiopoietin Signaling,Antioxidant Action of Vitamin C,Chronic Myeloid Leukemia Signaling,ErbB2-ErbB3 Signaling,Erythropoietin Signaling,Estrogen-Dependent Breast Cancer Signaling,FLT3 Signaling in Hematopoietic Progenitor Cells,Glucocorticoid Receptor Signaling,GM-CSF Signaling,Growth Hormone Signaling,IL-15 Signaling,IL-2 Signaling,IL-22 Sig…
hsa-miR-134-5p	miR-3118 (and other miRNAs w/seed GUGACUG)	TargetScan Human	Moderate (predicted)	STBD1
hsa-miR-134-5p	miR-3118 (and other miRNAs w/seed GUGACUG)	TargetScan Human	High (predicted)	STK40
hsa-miR-134-5p	miR-3118 (and other miRNAs w/seed GUGACUG)	TargetScan Human	High (predicted)	STX16	Huntington's Disease Signaling,phagosome maturation,Tight Junction Signaling
hsa-miR-134-5p	miR-3118 (and other miRNAs w/seed GUGACUG)	TargetScan Human	High (predicted)	STXBP1
hsa-miR-134-5p	miR-3118 (and other miRNAs w/seed GUGACUG)	TargetScan Human	High (predicted)	SUDS3	DNA Methylation and Transcriptional Repression Signaling
hsa-miR-134-5p	miR-3118 (and other miRNAs w/seed GUGACUG)	TargetScan Human	High (predicted)	SUMO3
hsa-miR-134-5p	miR-3118 (and other miRNAs w/seed GUGACUG)	TargetScan Human	Moderate (predicted)	SUN1
hsa-miR-134-5p	miR-3118 (and other miRNAs w/seed GUGACUG)	TargetScan Human	Moderate (predicted)	SYNM
hsa-miR-134-5p	miR-3118 (and other miRNAs w/seed GUGACUG)	TargetScan Human	High (predicted)	SYT11
hsa-miR-134-5p	miR-3118 (and other miRNAs w/seed GUGACUG)	TargetScan Human	Moderate (predicted)	SYT14
hsa-miR-134-5p	miR-3118 (and other miRNAs w/seed GUGACUG)	TargetScan Human	High (predicted)	TAB1	Acute Phase Response Signaling,BMP signaling pathway,Cardiac Hypertrophy Signaling,Dendritic Cell Maturation,Glucocorticoid Receptor Signaling,IL-1 Signaling,IL-10 Signaling,IL-6 Signaling,iNOS Signaling,Molecular Mechanisms of Cancer,Mouse Embryonic Stem Cell Pluripotency,NF-κB Signaling,p38 MAPK Signaling,PPAR Signaling,SAPK/JNK Signaling,TGF-β Signaling,Toll-like Receptor Signaling,Wnt/β-caten…
hsa-miR-134-5p	miR-3118 (and other miRNAs w/seed GUGACUG)	TargetScan Human	Moderate (predicted)	TALDO1	Pentose Phosphate Pathway,Pentose Phosphate Pathway (Non-oxidative Branch)
hsa-miR-134-5p	miR-3118 (and other miRNAs w/seed GUGACUG)	TargetScan Human	Moderate (predicted)	TANC1
hsa-miR-134-5p	miR-3118 (and other miRNAs w/seed GUGACUG)	TargetScan Human	Moderate (predicted)	TBC1D1	AMPK Signaling
hsa-miR-134-5p	miR-3118 (and other miRNAs w/seed GUGACUG)	TargetScan Human	Moderate (predicted)	TBC1D14
hsa-miR-134-5p	miR-3118 (and other miRNAs w/seed GUGACUG)	TargetScan Human	Moderate (predicted)	TBC1D26
hsa-miR-134-5p	miR-3118 (and other miRNAs w/seed GUGACUG)	TargetScan Human	High (predicted)	TCF21
hsa-miR-134-5p	miR-3118 (and other miRNAs w/seed GUGACUG)	TargetScan Human	High (predicted)	TCHP
hsa-miR-134-5p	miR-3118 (and other miRNAs w/seed GUGACUG)	TargetScan Human	Moderate (predicted)	TEDDM1
hsa-miR-134-5p	miR-3118 (and other miRNAs w/seed GUGACUG)	TargetScan Human	High (predicted)	TENM2
hsa-miR-134-5p	miR-3118 (and other miRNAs w/seed GUGACUG)	TargetScan Human	Moderate (predicted)	THAP5
hsa-miR-134-5p	miR-3118 (and other miRNAs w/seed GUGACUG)	TargetScan Human	Moderate (predicted)	THAP6
hsa-miR-134-5p	miR-3118 (and other miRNAs w/seed GUGACUG)	TargetScan Human	Moderate (predicted)	TIA1
hsa-miR-134-5p	miR-3118 (and other miRNAs w/seed GUGACUG)	TargetScan Human	High (predicted)	TIGD5
hsa-miR-134-5p	miR-3118 (and other miRNAs w/seed GUGACUG)	TargetScan Human	Moderate (predicted)	TIRAP	Hepatic Cholestasis,NF-κB Signaling,Toll-like Receptor Signaling
hsa-miR-134-5p	miR-3118 (and other miRNAs w/seed GUGACUG)	TargetScan Human	Moderate (predicted)	TMEM106B
hsa-miR-134-5p	miR-3118 (and other miRNAs w/seed GUGACUG)	TargetScan Human	High (predicted)	TMEM151B
hsa-miR-134-5p	miR-3118 (and other miRNAs w/seed GUGACUG)	TargetScan Human	Moderate (predicted)	TMEM169
hsa-miR-134-5p	miR-3118 (and other miRNAs w/seed GUGACUG)	TargetScan Human	High (predicted)	TMEM184A
hsa-miR-134-5p	miR-3118 (and other miRNAs w/seed GUGACUG)	TargetScan Human	High (predicted)	TMEM184B
hsa-miR-134-5p	miR-3118 (and other miRNAs w/seed GUGACUG)	TargetScan Human	Moderate (predicted)	TMEM200B
hsa-miR-134-5p	miR-3118 (and other miRNAs w/seed GUGACUG)	TargetScan Human	High (predicted)	TMEM229B
hsa-miR-134-5p	miR-3118 (and other miRNAs w/seed GUGACUG)	TargetScan Human	Moderate (predicted)	TMEM245
hsa-miR-134-5p	miR-3118 (and other miRNAs w/seed GUGACUG)	TargetScan Human	High (predicted)	TMEM248
hsa-miR-134-5p	miR-3118 (and other miRNAs w/seed GUGACUG)	TargetScan Human	High (predicted)	TMEM260
hsa-miR-134-5p	miR-3118 (and other miRNAs w/seed GUGACUG)	TargetScan Human	Moderate (predicted)	TMEM52B
hsa-miR-134-5p	miR-3118 (and other miRNAs w/seed GUGACUG)	TargetScan Human	Moderate (predicted)	TMEM64
hsa-miR-134-5p	miR-3118 (and other miRNAs w/seed GUGACUG)	TargetScan Human	High (predicted)	TMOD1
hsa-miR-134-5p	miR-3118 (and other miRNAs w/seed GUGACUG)	TargetScan Human	Moderate (predicted)	TMPRSS11A
hsa-miR-134-5p	miR-3118 (and other miRNAs w/seed GUGACUG)	TargetScan Human	High (predicted)	TNFSF14	Atherosclerosis Signaling,Lymphotoxin β Receptor Signaling
hsa-miR-134-5p	miR-3118 (and other miRNAs w/seed GUGACUG)	TargetScan Human	High (predicted)	TNRC6B
hsa-miR-134-5p	miR-3118 (and other miRNAs w/seed GUGACUG)	TargetScan Human	Moderate (predicted)	TOMM22
hsa-miR-134-5p	miR-3118 (and other miRNAs w/seed GUGACUG)	TargetScan Human	Moderate (predicted)	TOMM7
hsa-miR-134-5p	miR-3118 (and other miRNAs w/seed GUGACUG)	TargetScan Human	Moderate (predicted)	TOR1AIP2
hsa-miR-134-5p	miR-3118 (and other miRNAs w/seed GUGACUG)	TargetScan Human	Moderate (predicted)	TPM3	Calcium Signaling
hsa-miR-134-5p	miR-3118 (and other miRNAs w/seed GUGACUG)	TargetScan Human	High (predicted)	TRAPPC10
hsa-miR-134-5p	miR-3118 (and other miRNAs w/seed GUGACUG)	TargetScan Human	High (predicted)	TRDN	Calcium Signaling
hsa-miR-134-5p	miR-3118 (and other miRNAs w/seed GUGACUG)	TargetScan Human	Moderate (predicted)	TRIM27
hsa-miR-134-5p	miR-3118 (and other miRNAs w/seed GUGACUG)	TargetScan Human	High (predicted)	TRIM9
hsa-miR-134-5p	miR-3118 (and other miRNAs w/seed GUGACUG)	TargetScan Human	High (predicted)	TRIQK
hsa-miR-134-5p	miR-3118 (and other miRNAs w/seed GUGACUG)	TargetScan Human	Moderate (predicted)	TRPM3
hsa-miR-134-5p	miR-3118 (and other miRNAs w/seed GUGACUG)	TargetScan Human	High (predicted)	TSC22D2
hsa-miR-134-5p	miR-3118 (and other miRNAs w/seed GUGACUG)	TargetScan Human	Moderate (predicted)	TSPAN17
hsa-miR-134-5p	miR-3118 (and other miRNAs w/seed GUGACUG)	TargetScan Human	High (predicted)	TTBK1
hsa-miR-134-5p	miR-3118 (and other miRNAs w/seed GUGACUG)	TargetScan Human	Moderate (predicted)	TTC38
hsa-miR-134-5p	miR-3118 (and other miRNAs w/seed GUGACUG)	TargetScan Human	High (predicted)	TTC39C
hsa-miR-134-5p	miR-3118 (and other miRNAs w/seed GUGACUG)	TargetScan Human	Moderate (predicted)	TTLL4
hsa-miR-134-5p	miR-3118 (and other miRNAs w/seed GUGACUG)	TargetScan Human	High (predicted)	TULP1
hsa-miR-134-5p	miR-3118 (and other miRNAs w/seed GUGACUG)	TargetScan Human	Moderate (predicted)	TXNDC16
hsa-miR-134-5p	miR-3118 (and other miRNAs w/seed GUGACUG)	TargetScan Human	Moderate (predicted)	TXNDC17
hsa-miR-134-5p	miR-3118 (and other miRNAs w/seed GUGACUG)	TargetScan Human	High (predicted)	TYW5
hsa-miR-134-5p	miR-3118 (and other miRNAs w/seed GUGACUG)	TargetScan Human	Moderate (predicted)	UBA6
hsa-miR-134-5p	miR-3118 (and other miRNAs w/seed GUGACUG)	TargetScan Human	Moderate (predicted)	UBL3
hsa-miR-134-5p	miR-3118 (and other miRNAs w/seed GUGACUG)	TargetScan Human	Moderate (predicted)	UBR5
hsa-miR-134-5p	miR-3118 (and other miRNAs w/seed GUGACUG)	TargetScan Human	Moderate (predicted)	UNC45A
hsa-miR-134-5p	miR-3118 (and other miRNAs w/seed GUGACUG)	TargetScan Human	Moderate (predicted)	UPP2	Salvage Pathways of Pyrimidine Ribonucleotides
hsa-miR-134-5p	miR-3118 (and other miRNAs w/seed GUGACUG)	TargetScan Human	High (predicted)	USF3
hsa-miR-134-5p	miR-3118 (and other miRNAs w/seed GUGACUG)	TargetScan Human	High (predicted)	USP13	Protein Ubiquitination Pathway
hsa-miR-134-5p	miR-3118 (and other miRNAs w/seed GUGACUG)	TargetScan Human	Moderate (predicted)	USP44	Protein Ubiquitination Pathway
hsa-miR-134-5p	miR-3118 (and other miRNAs w/seed GUGACUG)	TargetScan Human	High (predicted)	USP9X	Clathrin-mediated Endocytosis Signaling,Protein Ubiquitination Pathway
hsa-miR-134-5p	miR-3118 (and other miRNAs w/seed GUGACUG)	TargetScan Human	High (predicted)	USP9Y	Protein Ubiquitination Pathway
hsa-miR-134-5p	miR-3118 (and other miRNAs w/seed GUGACUG)	TargetScan Human	High (predicted)	VDAC2	Mitochondrial Dysfunction
hsa-miR-134-5p	miR-3118 (and other miRNAs w/seed GUGACUG)	TargetScan Human	Moderate (predicted)	VGLL4
hsa-miR-134-5p	miR-3118 (and other miRNAs w/seed GUGACUG)	TargetScan Human	Moderate (predicted)	VMAC
hsa-miR-134-5p	miR-3118 (and other miRNAs w/seed GUGACUG)	TargetScan Human	Moderate (predicted)	VPS13D
hsa-miR-134-5p	miR-3118 (and other miRNAs w/seed GUGACUG)	TargetScan Human	Moderate (predicted)	VPS53
hsa-miR-134-5p	miR-3118 (and other miRNAs w/seed GUGACUG)	TargetScan Human	Moderate (predicted)	VSTM4
hsa-miR-134-5p	miR-3118 (and other miRNAs w/seed GUGACUG)	TargetScan Human	Moderate (predicted)	WDFY1
hsa-miR-134-5p	miR-3118 (and other miRNAs w/seed GUGACUG)	TargetScan Human	Moderate (predicted)	WDR77
hsa-miR-134-5p	miR-3118 (and other miRNAs w/seed GUGACUG)	TargetScan Human	High (predicted)	WFDC8
hsa-miR-134-5p	miR-3118 (and other miRNAs w/seed GUGACUG)	TargetScan Human	Moderate (predicted)	WIPF1	Actin Nucleation by ARP-WASP Complex,Axonal Guidance Signaling,Cdc42 Signaling,Ephrin Receptor Signaling,Integrin Signaling,Leukocyte Extravasation Signaling,Regulation of Actin-based Motility by Rho,Signaling by Rho Family GTPases
hsa-miR-134-5p	miR-3118 (and other miRNAs w/seed GUGACUG)	TargetScan Human	High (predicted)	WISP1
hsa-miR-134-5p	miR-3118 (and other miRNAs w/seed GUGACUG)	TargetScan Human	High (predicted)	WLS
hsa-miR-134-5p	miR-3118 (and other miRNAs w/seed GUGACUG)	TargetScan Human	Moderate (predicted)	WNT1	Axonal Guidance Signaling,Basal Cell Carcinoma Signaling,Colorectal Cancer Metastasis Signaling,Glioblastoma Multiforme Signaling,Human Embryonic Stem Cell Pluripotency,Molecular Mechanisms of Cancer,Ovarian Cancer Signaling,PCP pathway,Regulation of the Epithelial-Mesenchymal Transition Pathway,Role of Macrophages, Fibroblasts and Endothelial Cells in Rheumatoid Arthritis,Role of NANOG in Mammal…
hsa-miR-134-5p	miR-3118 (and other miRNAs w/seed GUGACUG)	TargetScan Human	Moderate (predicted)	WWC1	HIPPO signaling
hsa-miR-134-5p	miR-3118 (and other miRNAs w/seed GUGACUG)	TargetScan Human	High (predicted)	WWOX
hsa-miR-134-5p	miR-3118 (and other miRNAs w/seed GUGACUG)	TargetScan Human	Moderate (predicted)	XCL1	Agranulocyte Adhesion and Diapedesis,Granulocyte Adhesion and Diapedesis
hsa-miR-134-5p	miR-3118 (and other miRNAs w/seed GUGACUG)	TargetScan Human	Moderate (predicted)	YAP1	14-3-3-mediated Signaling,ErbB4 Signaling,HIPPO signaling
hsa-miR-134-5p	miR-3118 (and other miRNAs w/seed GUGACUG)	TargetScan Human	Moderate (predicted)	YIPF5
hsa-miR-134-5p	miR-3118 (and other miRNAs w/seed GUGACUG)	TargetScan Human	Moderate (predicted)	YOD1
hsa-miR-134-5p	miR-3118 (and other miRNAs w/seed GUGACUG)	TargetScan Human	Moderate (predicted)	YWHAZ	14-3-3-mediated Signaling,Cell Cycle: G2/M DNA Damage Checkpoint Regulation,ERK/MAPK Signaling,ERK5 Signaling,HIPPO signaling,IGF-1 Signaling,Myc Mediated Apoptosis Signaling,p70S6K Signaling,PI3K/AKT Signaling,Protein Kinase A Signaling
hsa-miR-134-5p	miR-3118 (and other miRNAs w/seed GUGACUG)	TargetScan Human	High (predicted)	ZBED4
hsa-miR-134-5p	miR-3118 (and other miRNAs w/seed GUGACUG)	TargetScan Human	Moderate (predicted)	ZBTB1
hsa-miR-134-5p	miR-3118 (and other miRNAs w/seed GUGACUG)	TargetScan Human	Moderate (predicted)	ZBTB22
hsa-miR-134-5p	miR-3118 (and other miRNAs w/seed GUGACUG)	TargetScan Human	Moderate (predicted)	ZCCHC4
hsa-miR-134-5p	miR-3118 (and other miRNAs w/seed GUGACUG)	TargetScan Human	Moderate (predicted)	ZCCHC6
hsa-miR-134-5p	miR-3118 (and other miRNAs w/seed GUGACUG)	TargetScan Human	Moderate (predicted)	ZCRB1	Systemic Lupus Erythematosus Signaling
hsa-miR-134-5p	miR-3118 (and other miRNAs w/seed GUGACUG)	TargetScan Human	High (predicted)	ZDHHC7
hsa-miR-134-5p	miR-3118 (and other miRNAs w/seed GUGACUG)	TargetScan Human	Moderate (predicted)	ZDHHC9
hsa-miR-134-5p	miR-3118 (and other miRNAs w/seed GUGACUG)	TargetScan Human	Moderate (predicted)	ZFP3
hsa-miR-134-5p	miR-3118 (and other miRNAs w/seed GUGACUG)	TargetScan Human	Moderate (predicted)	ZKSCAN1
hsa-miR-134-5p	miR-3118 (and other miRNAs w/seed GUGACUG)	TargetScan Human	Moderate (predicted)	ZKSCAN5
hsa-miR-134-5p	miR-3118 (and other miRNAs w/seed GUGACUG)	TargetScan Human	High (predicted)	ZMAT5	Systemic Lupus Erythematosus Signaling
hsa-miR-134-5p	miR-3118 (and other miRNAs w/seed GUGACUG)	TargetScan Human	Moderate (predicted)	ZMYM2
hsa-miR-134-5p	miR-3118 (and other miRNAs w/seed GUGACUG)	TargetScan Human	Moderate (predicted)	ZMYND8
hsa-miR-134-5p	miR-3118 (and other miRNAs w/seed GUGACUG)	TargetScan Human	Moderate (predicted)	ZNF112
hsa-miR-134-5p	miR-3118 (and other miRNAs w/seed GUGACUG)	TargetScan Human	High (predicted)	ZNF124
hsa-miR-134-5p	miR-3118 (and other miRNAs w/seed GUGACUG)	TargetScan Human	Moderate (predicted)	ZNF135
hsa-miR-134-5p	miR-3118 (and other miRNAs w/seed GUGACUG)	TargetScan Human	Moderate (predicted)	ZNF169
hsa-miR-134-5p	miR-3118 (and other miRNAs w/seed GUGACUG)	TargetScan Human	Moderate (predicted)	ZNF18
hsa-miR-134-5p	miR-3118 (and other miRNAs w/seed GUGACUG)	TargetScan Human	High (predicted)	ZNF20
hsa-miR-134-5p	miR-3118 (and other miRNAs w/seed GUGACUG)	TargetScan Human	High (predicted)	ZNF219
hsa-miR-134-5p	miR-3118 (and other miRNAs w/seed GUGACUG)	TargetScan Human	High (predicted)	ZNF28
hsa-miR-134-5p	miR-3118 (and other miRNAs w/seed GUGACUG)	TargetScan Human	Moderate (predicted)	ZNF324
hsa-miR-134-5p	miR-3118 (and other miRNAs w/seed GUGACUG)	TargetScan Human	Moderate (predicted)	ZNF331
hsa-miR-134-5p	miR-3118 (and other miRNAs w/seed GUGACUG)	TargetScan Human	Moderate (predicted)	ZNF354C
hsa-miR-134-5p	miR-3118 (and other miRNAs w/seed GUGACUG)	TargetScan Human	High (predicted)	ZNF415
hsa-miR-134-5p	miR-3118 (and other miRNAs w/seed GUGACUG)	TargetScan Human	High (predicted)	ZNF473
hsa-miR-134-5p	miR-3118 (and other miRNAs w/seed GUGACUG)	TargetScan Human	Moderate (predicted)	ZNF483
hsa-miR-134-5p	miR-3118 (and other miRNAs w/seed GUGACUG)	TargetScan Human	Moderate (predicted)	ZNF547
hsa-miR-134-5p	miR-3118 (and other miRNAs w/seed GUGACUG)	TargetScan Human	Moderate (predicted)	ZNF549
hsa-miR-134-5p	miR-3118 (and other miRNAs w/seed GUGACUG)	TargetScan Human	Moderate (predicted)	ZNF561
hsa-miR-134-5p	miR-3118 (and other miRNAs w/seed GUGACUG)	TargetScan Human	Moderate (predicted)	ZNF572
hsa-miR-134-5p	miR-3118 (and other miRNAs w/seed GUGACUG)	TargetScan Human	High (predicted)	ZNF578
hsa-miR-134-5p	miR-3118 (and other miRNAs w/seed GUGACUG)	TargetScan Human	High (predicted)	ZNF618
hsa-miR-134-5p	miR-3118 (and other miRNAs w/seed GUGACUG)	TargetScan Human	Moderate (predicted)	ZNF625
hsa-miR-134-5p	miR-3118 (and other miRNAs w/seed GUGACUG)	TargetScan Human	Moderate (predicted)	ZNF664
hsa-miR-134-5p	miR-3118 (and other miRNAs w/seed GUGACUG)	TargetScan Human	Moderate (predicted)	ZNF697
hsa-miR-134-5p	miR-3118 (and other miRNAs w/seed GUGACUG)	TargetScan Human	Moderate (predicted)	ZNF71
hsa-miR-134-5p	miR-3118 (and other miRNAs w/seed GUGACUG)	TargetScan Human	Moderate (predicted)	ZNF711
hsa-miR-134-5p	miR-3118 (and other miRNAs w/seed GUGACUG)	TargetScan Human	Moderate (predicted)	ZNF74
hsa-miR-134-5p	miR-3118 (and other miRNAs w/seed GUGACUG)	TargetScan Human	Moderate (predicted)	ZNF813
hsa-miR-134-5p	miR-3118 (and other miRNAs w/seed GUGACUG)	TargetScan Human	Moderate (predicted)	ZNF814
hsa-miR-134-5p	miR-3118 (and other miRNAs w/seed GUGACUG)	TargetScan Human	Moderate (predicted)	ZNF84
hsa-miR-134-5p	miR-3118 (and other miRNAs w/seed GUGACUG)	TargetScan Human	High (predicted)	ZSCAN12
hsa-miR-134-5p	miR-3118 (and other miRNAs w/seed GUGACUG)	TargetScan Human	Moderate (predicted)	ZSCAN22
hsa-miR-134-5p	miR-3118 (and other miRNAs w/seed GUGACUG)	TargetScan Human	Moderate (predicted)	ZXDA
hsa-miR-134-5p	miR-3118 (and other miRNAs w/seed GUGACUG)	TargetScan Human	High (predicted)	ZXDC
hsa-miR-370-3p	miR-370-3p (and other miRNAs w/seed CCUGCUG)	TargetScan Human	Moderate (predicted)	AAGAB
hsa-miR-370-3p	miR-370-3p (and other miRNAs w/seed CCUGCUG)	TargetScan Human	High (predicted)	AAK1	Clathrin-mediated Endocytosis Signaling
hsa-miR-370-3p	miR-370-3p (and other miRNAs w/seed CCUGCUG)	TargetScan Human	Moderate (predicted)	ABCB11	FXR/RXR Activation,Hepatic Cholestasis,LPS/IL-1 Mediated Inhibition of RXR Function,PXR/RXR Activation
hsa-miR-370-3p	miR-370-3p (and other miRNAs w/seed CCUGCUG)	TargetScan Human	High (predicted)	ABCG4	LXR/RXR Activation
hsa-miR-370-3p	miR-370-3p (and other miRNAs w/seed CCUGCUG)	TargetScan Human	Moderate (predicted)	ABHD8
hsa-miR-370-3p	miR-370-3p (and other miRNAs w/seed CCUGCUG)	TargetScan Human	High (predicted)	ABR
hsa-miR-370-3p	miR-370-3p (and other miRNAs w/seed CCUGCUG)	TargetScan Human	High (predicted)	ACBD7
hsa-miR-370-3p	miR-370-3p (and other miRNAs w/seed CCUGCUG)	TargetScan Human	High (predicted)	ACOX1	LPS/IL-1 Mediated Inhibition of RXR Function,PPARα/RXRα Activation
hsa-miR-370-3p	miR-370-3p (and other miRNAs w/seed CCUGCUG)	TargetScan Human	High (predicted)	ACSBG2	Fatty Acid Activation,Fatty Acid β-oxidation I,LPS/IL-1 Mediated Inhibition of RXR Function,Mitochondrial L-carnitine Shuttle Pathway,Stearate Biosynthesis I (Animals),Type II Diabetes Mellitus Signaling,γ-linolenate Biosynthesis II (Animals)
hsa-miR-370-3p	miR-370-3p (and other miRNAs w/seed CCUGCUG)	TargetScan Human	High (predicted)	ACTR1A
hsa-miR-370-3p	miR-370-3p (and other miRNAs w/seed CCUGCUG)	TargetScan Human	High (predicted)	ACVR2B	Epithelial Adherens Junction Signaling,Factors Promoting Cardiogenesis in Vertebrates,PPARα/RXRα Activation,TGF-β Signaling,Wnt/β-catenin Signaling
hsa-miR-370-3p	miR-370-3p (and other miRNAs w/seed CCUGCUG)	TargetScan Human	Moderate (predicted)	ADAM19	Axonal Guidance Signaling
hsa-miR-370-3p	miR-370-3p (and other miRNAs w/seed CCUGCUG)	TargetScan Human	Moderate (predicted)	ADAM33
hsa-miR-370-3p	miR-370-3p (and other miRNAs w/seed CCUGCUG)	TargetScan Human	Moderate (predicted)	ADAM8	Axonal Guidance Signaling
hsa-miR-370-3p	miR-370-3p (and other miRNAs w/seed CCUGCUG)	TargetScan Human	Moderate (predicted)	ADAT2
hsa-miR-370-3p	miR-370-3p (and other miRNAs w/seed CCUGCUG)	TargetScan Human	High (predicted)	ADCY5	Breast Cancer Regulation by Stathmin1,cAMP-mediated signaling,Cardiac Hypertrophy Signaling,Cardiac β-adrenergic Signaling,CDK5 Signaling,Cellular Effects of Sildenafil (Viagra),Colorectal Cancer Metastasis Signaling,Corticotropin Releasing Hormone Signaling,CREB Signaling in Neurons,CXCR4 Signaling,Dopamine Receptor Signaling,Dopamine-DARPP32 Feedback in cAMP Signaling,Endothelin-1 Signaling,eNO…
hsa-miR-370-3p	miR-370-3p (and other miRNAs w/seed CCUGCUG)	TargetScan Human	Moderate (predicted)	ADCY6	Breast Cancer Regulation by Stathmin1,cAMP-mediated signaling,Cardiac Hypertrophy Signaling,Cardiac β-adrenergic Signaling,CDK5 Signaling,Cellular Effects of Sildenafil (Viagra),Colorectal Cancer Metastasis Signaling,Corticotropin Releasing Hormone Signaling,CREB Signaling in Neurons,CXCR4 Signaling,Dopamine Receptor Signaling,Dopamine-DARPP32 Feedback in cAMP Signaling,Endothelin-1 Signaling,eNO…
hsa-miR-370-3p	miR-370-3p (and other miRNAs w/seed CCUGCUG)	TargetScan Human	Moderate (predicted)	ADGRA2
hsa-miR-370-3p	miR-370-3p (and other miRNAs w/seed CCUGCUG)	TargetScan Human	High (predicted)	ADGRL2
hsa-miR-370-3p	miR-370-3p (and other miRNAs w/seed CCUGCUG)	TargetScan Human	Moderate (predicted)	ADIG
hsa-miR-370-3p	miR-370-3p (and other miRNAs w/seed CCUGCUG)	TargetScan Human	Moderate (predicted)	ADIRF
hsa-miR-370-3p	miR-370-3p (and other miRNAs w/seed CCUGCUG)	TargetScan Human	Moderate (predicted)	ADRB3	AMPK Signaling,cAMP-mediated signaling,Cardiac Hypertrophy Signaling,G-Protein Coupled Receptor Signaling,GPCR-Mediated Integration of Enteroendocrine Signaling Exemplified by an L Cell,Gαs Signaling,Nitric Oxide Signaling in the Cardiovascular System
hsa-miR-370-3p	miR-370-3p (and other miRNAs w/seed CCUGCUG)	TargetScan Human	High (predicted)	AEN
hsa-miR-370-3p	miR-370-3p (and other miRNAs w/seed CCUGCUG)	TargetScan Human	Moderate (predicted)	AFAP1L1
hsa-miR-370-3p	miR-370-3p (and other miRNAs w/seed CCUGCUG)	TargetScan Human	High (predicted)	AFF1
hsa-miR-370-3p	miR-370-3p (and other miRNAs w/seed CCUGCUG)	TargetScan Human	High (predicted)	AGBL4
hsa-miR-370-3p	miR-370-3p (and other miRNAs w/seed CCUGCUG)	TargetScan Human	Moderate (predicted)	AGFG1
hsa-miR-370-3p	miR-370-3p (and other miRNAs w/seed CCUGCUG)	TargetScan Human	Moderate (predicted)	AGPAT5	CDP-diacylglycerol Biosynthesis I,Phosphatidylglycerol Biosynthesis II (Non-plastidic),Triacylglycerol Biosynthesis
hsa-miR-370-3p	miR-370-3p (and other miRNAs w/seed CCUGCUG)	TargetScan Human	Moderate (predicted)	AJAP1
hsa-miR-370-3p	miR-370-3p (and other miRNAs w/seed CCUGCUG)	TargetScan Human	Moderate (predicted)	AK2	AMPK Signaling
hsa-miR-370-3p	miR-370-3p (and other miRNAs w/seed CCUGCUG)	TargetScan Human	Moderate (predicted)	AK6	AMPK Signaling
hsa-miR-370-3p	miR-370-3p (and other miRNAs w/seed CCUGCUG)	TargetScan Human	Moderate (predicted)	AKAP5	Calcium Signaling,cAMP-mediated signaling,Cardiac β-adrenergic Signaling,Protein Kinase A Signaling,Role of NFAT in Cardiac Hypertrophy,Role of NFAT in Regulation of the Immune Response
hsa-miR-370-3p	miR-370-3p (and other miRNAs w/seed CCUGCUG)	TargetScan Human	Moderate (predicted)	AKTIP
hsa-miR-370-3p	miR-370-3p (and other miRNAs w/seed CCUGCUG)	TargetScan Human	Moderate (predicted)	ALAD	Heme Biosynthesis II,Tetrapyrrole Biosynthesis II
hsa-miR-370-3p	miR-370-3p (and other miRNAs w/seed CCUGCUG)	TargetScan Human	Moderate (predicted)	ALDH18A1	Aryl Hydrocarbon Receptor Signaling,Citrulline Biosynthesis,LPS/IL-1 Mediated Inhibition of RXR Function,Proline Biosynthesis I,Superpathway of Citrulline Metabolism,Xenobiotic Metabolism Signaling
hsa-miR-370-3p	miR-370-3p (and other miRNAs w/seed CCUGCUG)	TargetScan Human	Moderate (predicted)	ALDH5A1	4-aminobutyrate Degradation I,Aryl Hydrocarbon Receptor Signaling,GABA Receptor Signaling,Glutamate Degradation III (via 4-aminobutyrate),LPS/IL-1 Mediated Inhibition of RXR Function,Xenobiotic Metabolism Signaling
hsa-miR-370-3p	miR-370-3p (and other miRNAs w/seed CCUGCUG)	TargetScan Human	Moderate (predicted)	AMDHD2	N-acetylglucosamine Degradation I,N-acetylglucosamine Degradation II
hsa-miR-370-3p	miR-370-3p (and other miRNAs w/seed CCUGCUG)	TargetScan Human	High (predicted)	AMER1
hsa-miR-370-3p	miR-370-3p (and other miRNAs w/seed CCUGCUG)	TargetScan Human	High (predicted)	AMIGO2
hsa-miR-370-3p	miR-370-3p (and other miRNAs w/seed CCUGCUG)	TargetScan Human	Moderate (predicted)	AMOT	HIPPO signaling
hsa-miR-370-3p	miR-370-3p (and other miRNAs w/seed CCUGCUG)	TargetScan Human	High (predicted)	ANAPC7	Mitotic Roles of Polo-Like Kinase,Protein Kinase A Signaling
hsa-miR-370-3p	miR-370-3p (and other miRNAs w/seed CCUGCUG)	TargetScan Human	High (predicted)	ANGEL1
hsa-miR-370-3p	miR-370-3p (and other miRNAs w/seed CCUGCUG)	TargetScan Human	High (predicted)	ANGPTL6
hsa-miR-370-3p	miR-370-3p (and other miRNAs w/seed CCUGCUG)	TargetScan Human	Moderate (predicted)	ANGPTL7
hsa-miR-370-3p	miR-370-3p (and other miRNAs w/seed CCUGCUG)	TargetScan Human	High (predicted)	ANK3
hsa-miR-370-3p	miR-370-3p (and other miRNAs w/seed CCUGCUG)	TargetScan Human	High (predicted)	ANKH
hsa-miR-370-3p	miR-370-3p (and other miRNAs w/seed CCUGCUG)	TargetScan Human	Moderate (predicted)	ANKMY2
hsa-miR-370-3p	miR-370-3p (and other miRNAs w/seed CCUGCUG)	TargetScan Human	Moderate (predicted)	ANKRD13A
hsa-miR-370-3p	miR-370-3p (and other miRNAs w/seed CCUGCUG)	TargetScan Human	High (predicted)	ANKRD52
hsa-miR-370-3p	miR-370-3p (and other miRNAs w/seed CCUGCUG)	TargetScan Human	Moderate (predicted)	ANKRD54
hsa-miR-370-3p	miR-370-3p (and other miRNAs w/seed CCUGCUG)	TargetScan Human	Moderate (predicted)	ANKS6
hsa-miR-370-3p	miR-370-3p (and other miRNAs w/seed CCUGCUG)	TargetScan Human	Moderate (predicted)	ANO5
hsa-miR-370-3p	miR-370-3p (and other miRNAs w/seed CCUGCUG)	TargetScan Human	Moderate (predicted)	ANTXR2
hsa-miR-370-3p	miR-370-3p (and other miRNAs w/seed CCUGCUG)	TargetScan Human	High (predicted)	AP1G2	Clathrin-mediated Endocytosis Signaling,CTLA4 Signaling in Cytotoxic T Lymphocytes,GABA Receptor Signaling,Lipid Antigen Presentation by CD1,Virus Entry via Endocytic Pathways
hsa-miR-370-3p	miR-370-3p (and other miRNAs w/seed CCUGCUG)	TargetScan Human	Moderate (predicted)	AP3M1
hsa-miR-370-3p	miR-370-3p (and other miRNAs w/seed CCUGCUG)	TargetScan Human	Moderate (predicted)	AP5S1
hsa-miR-370-3p	miR-370-3p (and other miRNAs w/seed CCUGCUG)	TargetScan Human	Moderate (predicted)	AP5Z1
hsa-miR-370-3p	miR-370-3p (and other miRNAs w/seed CCUGCUG)	TargetScan Human	Moderate (predicted)	APBB1	Reelin Signaling in Neurons
hsa-miR-370-3p	miR-370-3p (and other miRNAs w/seed CCUGCUG)	TargetScan Human	Moderate (predicted)	APEH
hsa-miR-370-3p	miR-370-3p (and other miRNAs w/seed CCUGCUG)	TargetScan Human	High (predicted)	APLN
hsa-miR-370-3p	miR-370-3p (and other miRNAs w/seed CCUGCUG)	TargetScan Human	High (predicted)	APOBEC3F	Salvage Pathways of Pyrimidine Ribonucleotides
hsa-miR-370-3p	miR-370-3p (and other miRNAs w/seed CCUGCUG)	TargetScan Human	High (predicted)	APOL3
hsa-miR-370-3p	miR-370-3p (and other miRNAs w/seed CCUGCUG)	TargetScan Human	High (predicted)	AQP4	eNOS Signaling
hsa-miR-370-3p	miR-370-3p (and other miRNAs w/seed CCUGCUG)	TargetScan Human	Moderate (predicted)	ARC
hsa-miR-370-3p	miR-370-3p (and other miRNAs w/seed CCUGCUG)	TargetScan Human	High (predicted)	ARCN1	Caveolar-mediated Endocytosis Signaling
hsa-miR-370-3p	miR-370-3p (and other miRNAs w/seed CCUGCUG)	TargetScan Human	Moderate (predicted)	ARF1	Integrin Signaling,Paxillin Signaling
hsa-miR-370-3p	miR-370-3p (and other miRNAs w/seed CCUGCUG)	TargetScan Human	High (predicted)	ARF3	Integrin Signaling
hsa-miR-370-3p	miR-370-3p (and other miRNAs w/seed CCUGCUG)	TargetScan Human	Moderate (predicted)	ARHGEF17	Breast Cancer Regulation by Stathmin1,Molecular Mechanisms of Cancer,Phospholipase C Signaling,RhoGDI Signaling,Signaling by Rho Family GTPases
hsa-miR-370-3p	miR-370-3p (and other miRNAs w/seed CCUGCUG)	TargetScan Human	Moderate (predicted)	ARHGEF37
hsa-miR-370-3p	miR-370-3p (and other miRNAs w/seed CCUGCUG)	TargetScan Human	High (predicted)	ARID4B	DNA Methylation and Transcriptional Repression Signaling
hsa-miR-370-3p	miR-370-3p (and other miRNAs w/seed CCUGCUG)	TargetScan Human	High (predicted)	ARMC7
hsa-miR-370-3p	miR-370-3p (and other miRNAs w/seed CCUGCUG)	TargetScan Human	High (predicted)	ARNT	Aryl Hydrocarbon Receptor Signaling,HIF1α Signaling,Hypoxia Signaling in the Cardiovascular System,Renal Cell Carcinoma Signaling,VEGF Signaling,Xenobiotic Metabolism Signaling
hsa-miR-370-3p	miR-370-3p (and other miRNAs w/seed CCUGCUG)	TargetScan Human	High (predicted)	ARSD
hsa-miR-370-3p	miR-370-3p (and other miRNAs w/seed CCUGCUG)	TargetScan Human	High (predicted)	ASB10
hsa-miR-370-3p	miR-370-3p (and other miRNAs w/seed CCUGCUG)	TargetScan Human	Moderate (predicted)	ASB16
hsa-miR-370-3p	miR-370-3p (and other miRNAs w/seed CCUGCUG)	TargetScan Human	High (predicted)	ASCC2
hsa-miR-370-3p	miR-370-3p (and other miRNAs w/seed CCUGCUG)	TargetScan Human	Moderate (predicted)	ASF1B
hsa-miR-370-3p	miR-370-3p (and other miRNAs w/seed CCUGCUG)	TargetScan Human	High (predicted)	ASIC1	Aldosterone Signaling in Epithelial Cells,Gustation Pathway,Insulin Receptor Signaling
hsa-miR-370-3p	miR-370-3p (and other miRNAs w/seed CCUGCUG)	TargetScan Human	High (predicted)	ASIC4
hsa-miR-370-3p	miR-370-3p (and other miRNAs w/seed CCUGCUG)	TargetScan Human	Moderate (predicted)	ASPSCR1
hsa-miR-370-3p	miR-370-3p (and other miRNAs w/seed CCUGCUG)	TargetScan Human	Moderate (predicted)	ATAT1
hsa-miR-370-3p	miR-370-3p (and other miRNAs w/seed CCUGCUG)	TargetScan Human	Moderate (predicted)	ATG14
hsa-miR-370-3p	miR-370-3p (and other miRNAs w/seed CCUGCUG)	TargetScan Human	Moderate (predicted)	ATL1
hsa-miR-370-3p	miR-370-3p (and other miRNAs w/seed CCUGCUG)	TargetScan Human	High (predicted)	ATP11A
hsa-miR-370-3p	miR-370-3p (and other miRNAs w/seed CCUGCUG)	TargetScan Human	High (predicted)	ATP1A2
hsa-miR-370-3p	miR-370-3p (and other miRNAs w/seed CCUGCUG)	TargetScan Human	High (predicted)	ATP5J2-PTCD1
hsa-miR-370-3p	miR-370-3p (and other miRNAs w/seed CCUGCUG)	TargetScan Human	Moderate (predicted)	ATP6V0E2	phagosome maturation
hsa-miR-370-3p	miR-370-3p (and other miRNAs w/seed CCUGCUG)	TargetScan Human	High (predicted)	ATP7B
hsa-miR-370-3p	miR-370-3p (and other miRNAs w/seed CCUGCUG)	TargetScan Human	Moderate (predicted)	ATP8B4
hsa-miR-370-3p	miR-370-3p (and other miRNAs w/seed CCUGCUG)	TargetScan Human	High (predicted)	ATP9A
hsa-miR-370-3p	miR-370-3p (and other miRNAs w/seed CCUGCUG)	TargetScan Human	Moderate (predicted)	ATPAF2	Mitochondrial Dysfunction,Oxidative Phosphorylation
hsa-miR-370-3p	miR-370-3p (and other miRNAs w/seed CCUGCUG)	TargetScan Human	Moderate (predicted)	ATRIP	Role of BRCA1 in DNA Damage Response
hsa-miR-370-3p	miR-370-3p (and other miRNAs w/seed CCUGCUG)	TargetScan Human	High (predicted)	ATRN
hsa-miR-370-3p	miR-370-3p (and other miRNAs w/seed CCUGCUG)	TargetScan Human	High (predicted)	ATXN1
hsa-miR-370-3p	miR-370-3p (and other miRNAs w/seed CCUGCUG)	TargetScan Human	High (predicted)	ATXN1L
hsa-miR-370-3p	miR-370-3p (and other miRNAs w/seed CCUGCUG)	TargetScan Human	High (predicted)	ATXN7L3
hsa-miR-370-3p	miR-370-3p (and other miRNAs w/seed CCUGCUG)	TargetScan Human	Moderate (predicted)	AURKA	Cell Cycle: G2/M DNA Damage Checkpoint Regulation,Molecular Mechanisms of Cancer
hsa-miR-370-3p	miR-370-3p (and other miRNAs w/seed CCUGCUG)	TargetScan Human	Moderate (predicted)	AVL9
hsa-miR-370-3p	miR-370-3p (and other miRNAs w/seed CCUGCUG)	TargetScan Human	Moderate (predicted)	B3GALT1
hsa-miR-370-3p	miR-370-3p (and other miRNAs w/seed CCUGCUG)	TargetScan Human	Moderate (predicted)	B3GALT2
hsa-miR-370-3p	miR-370-3p (and other miRNAs w/seed CCUGCUG)	TargetScan Human	High (predicted)	B3GNTL1
hsa-miR-370-3p	miR-370-3p (and other miRNAs w/seed CCUGCUG)	TargetScan Human	High (predicted)	BAALC
hsa-miR-370-3p	miR-370-3p (and other miRNAs w/seed CCUGCUG)	TargetScan Human	Moderate (predicted)	BAAT	Bile Acid Biosynthesis, Neutral Pathway,FXR/RXR Activation
hsa-miR-370-3p	miR-370-3p (and other miRNAs w/seed CCUGCUG)	TargetScan Human	High (predicted)	BACH2
hsa-miR-370-3p	miR-370-3p (and other miRNAs w/seed CCUGCUG)	TargetScan Human	High (predicted)	BAG4	TWEAK Signaling
hsa-miR-370-3p	miR-370-3p (and other miRNAs w/seed CCUGCUG)	TargetScan Human	High (predicted)	BAP1	Protein Ubiquitination Pathway
hsa-miR-370-3p	miR-370-3p (and other miRNAs w/seed CCUGCUG)	TargetScan Human	Moderate (predicted)	BATF2
hsa-miR-370-3p	miR-370-3p (and other miRNAs w/seed CCUGCUG)	TargetScan Human	High (predicted)	BAZ2A
hsa-miR-370-3p	miR-370-3p (and other miRNAs w/seed CCUGCUG)	TargetScan Human	High (predicted)	BBS12
hsa-miR-370-3p	miR-370-3p (and other miRNAs w/seed CCUGCUG)	TargetScan Human	High (predicted)	BCCIP
hsa-miR-370-3p	miR-370-3p (and other miRNAs w/seed CCUGCUG)	TargetScan Human	High (predicted)	BCL2L11	Apoptosis Signaling,Molecular Mechanisms of Cancer,PTEN Signaling
hsa-miR-370-3p	miR-370-3p (and other miRNAs w/seed CCUGCUG)	TargetScan Human	Moderate (predicted)	BCL2L2
hsa-miR-370-3p	miR-370-3p (and other miRNAs w/seed CCUGCUG)	TargetScan Human	High (predicted)	BDNF	Axonal Guidance Signaling,CDK5 Signaling,Corticotropin Releasing Hormone Signaling,Human Embryonic Stem Cell Pluripotency,Huntington's Disease Signaling,Neuropathic Pain Signaling In Dorsal Horn Neurons,Neurotrophin/TRK Signaling,PEDF Signaling,Thyroid Cancer Signaling
hsa-miR-370-3p	miR-370-3p (and other miRNAs w/seed CCUGCUG)	TargetScan Human	Moderate (predicted)	BEST1
hsa-miR-370-3p	miR-370-3p (and other miRNAs w/seed CCUGCUG)	TargetScan Human	High (predicted)	BEX2
hsa-miR-370-3p	miR-370-3p (and other miRNAs w/seed CCUGCUG)	TargetScan Human	High (predicted)	BFAR
hsa-miR-370-3p	miR-370-3p (and other miRNAs w/seed CCUGCUG)	TargetScan Human	High (predicted)	BHLHB9
hsa-miR-370-3p	miR-370-3p (and other miRNAs w/seed CCUGCUG)	TargetScan Human	Moderate (predicted)	BHLHE41	Circadian Rhythm Signaling
hsa-miR-370-3p	miR-370-3p (and other miRNAs w/seed CCUGCUG)	TargetScan Human	High (predicted)	BICD2
hsa-miR-370-3p	miR-370-3p (and other miRNAs w/seed CCUGCUG)	TargetScan Human	Moderate (predicted)	BID	Amyotrophic Lateral Sclerosis Signaling,Apoptosis Signaling,ATM Signaling,CD27 Signaling in Lymphocytes,Cytotoxic T Lymphocyte-mediated Apoptosis of Target Cells,Death Receptor Signaling,Docosahexaenoic Acid (DHA) Signaling,Granzyme B Signaling,Induction of Apoptosis by HIV1,Molecular Mechanisms of Cancer,Myc Mediated Apoptosis Signaling,Retinoic acid Mediated Apoptosis Signaling,Role of PKR in I…
hsa-miR-370-3p	miR-370-3p (and other miRNAs w/seed CCUGCUG)	TargetScan Human	Moderate (predicted)	BIN3
hsa-miR-370-3p	miR-370-3p (and other miRNAs w/seed CCUGCUG)	TargetScan Human	Moderate (predicted)	BLCAP
hsa-miR-370-3p	miR-370-3p (and other miRNAs w/seed CCUGCUG)	TargetScan Human	High (predicted)	BMF
hsa-miR-370-3p	miR-370-3p (and other miRNAs w/seed CCUGCUG)	TargetScan Human	Moderate (predicted)	BMP1	Axonal Guidance Signaling,Basal Cell Carcinoma Signaling,BMP signaling pathway,Factors Promoting Cardiogenesis in Vertebrates,Human Embryonic Stem Cell Pluripotency,Molecular Mechanisms of Cancer,Role of NANOG in Mammalian Embryonic Stem Cell Pluripotency,Role of Osteoblasts, Osteoclasts and Chondrocytes in Rheumatoid Arthritis
hsa-miR-370-3p	miR-370-3p (and other miRNAs w/seed CCUGCUG)	TargetScan Human	Moderate (predicted)	BMPER
hsa-miR-370-3p	miR-370-3p (and other miRNAs w/seed CCUGCUG)	TargetScan Human	Moderate (predicted)	BNIPL
hsa-miR-370-3p	miR-370-3p (and other miRNAs w/seed CCUGCUG)	TargetScan Human	Moderate (predicted)	BORCS6
hsa-miR-370-3p	miR-370-3p (and other miRNAs w/seed CCUGCUG)	TargetScan Human	Moderate (predicted)	BPIFB4
hsa-miR-370-3p	miR-370-3p (and other miRNAs w/seed CCUGCUG)	TargetScan Human	Moderate (predicted)	BRF1	Assembly of RNA Polymerase III Complex
hsa-miR-370-3p	miR-370-3p (and other miRNAs w/seed CCUGCUG)	TargetScan Human	High (predicted)	BSN
hsa-miR-370-3p	miR-370-3p (and other miRNAs w/seed CCUGCUG)	TargetScan Human	Moderate (predicted)	BSPH1
hsa-miR-370-3p	miR-370-3p (and other miRNAs w/seed CCUGCUG)	TargetScan Human	Moderate (predicted)	BTF3L4
hsa-miR-370-3p	miR-370-3p (and other miRNAs w/seed CCUGCUG)	TargetScan Human	High (predicted)	BTN2A1
hsa-miR-370-3p	miR-370-3p (and other miRNAs w/seed CCUGCUG)	TargetScan Human	High (predicted)	C10orf25
hsa-miR-370-3p	miR-370-3p (and other miRNAs w/seed CCUGCUG)	TargetScan Human	Moderate (predicted)	C10orf67
hsa-miR-370-3p	miR-370-3p (and other miRNAs w/seed CCUGCUG)	TargetScan Human	Moderate (predicted)	C11orf16
hsa-miR-370-3p	miR-370-3p (and other miRNAs w/seed CCUGCUG)	TargetScan Human	Moderate (predicted)	C12orf49
hsa-miR-370-3p	miR-370-3p (and other miRNAs w/seed CCUGCUG)	TargetScan Human	Moderate (predicted)	C14orf105
hsa-miR-370-3p	miR-370-3p (and other miRNAs w/seed CCUGCUG)	TargetScan Human	Moderate (predicted)	C14orf180
hsa-miR-370-3p	miR-370-3p (and other miRNAs w/seed CCUGCUG)	TargetScan Human	Moderate (predicted)	C15orf52
hsa-miR-370-3p	miR-370-3p (and other miRNAs w/seed CCUGCUG)	TargetScan Human	Moderate (predicted)	C16orf45
hsa-miR-370-3p	miR-370-3p (and other miRNAs w/seed CCUGCUG)	TargetScan Human	Moderate (predicted)	C16orf58
hsa-miR-370-3p	miR-370-3p (and other miRNAs w/seed CCUGCUG)	TargetScan Human	High (predicted)	C17orf51
hsa-miR-370-3p	miR-370-3p (and other miRNAs w/seed CCUGCUG)	TargetScan Human	Moderate (predicted)	C17orf78
hsa-miR-370-3p	miR-370-3p (and other miRNAs w/seed CCUGCUG)	TargetScan Human	Moderate (predicted)	C1orf226
hsa-miR-370-3p	miR-370-3p (and other miRNAs w/seed CCUGCUG)	TargetScan Human	Moderate (predicted)	C1orf95
hsa-miR-370-3p	miR-370-3p (and other miRNAs w/seed CCUGCUG)	TargetScan Human	High (predicted)	C1QTNF6
hsa-miR-370-3p	miR-370-3p (and other miRNAs w/seed CCUGCUG)	TargetScan Human	Moderate (predicted)	C1QTNF7
hsa-miR-370-3p	miR-370-3p (and other miRNAs w/seed CCUGCUG)	TargetScan Human	Moderate (predicted)	C1QTNF8
hsa-miR-370-3p	miR-370-3p (and other miRNAs w/seed CCUGCUG)	TargetScan Human	Moderate (predicted)	C2	Acute Phase Response Signaling,Complement System
hsa-miR-370-3p	miR-370-3p (and other miRNAs w/seed CCUGCUG)	TargetScan Human	Moderate (predicted)	C20orf197
hsa-miR-370-3p	miR-370-3p (and other miRNAs w/seed CCUGCUG)	TargetScan Human	Moderate (predicted)	C20orf202
hsa-miR-370-3p	miR-370-3p (and other miRNAs w/seed CCUGCUG)	TargetScan Human	Moderate (predicted)	C22orf39
hsa-miR-370-3p	miR-370-3p (and other miRNAs w/seed CCUGCUG)	TargetScan Human	High (predicted)	C22orf46
hsa-miR-370-3p	miR-370-3p (and other miRNAs w/seed CCUGCUG)	TargetScan Human	Moderate (predicted)	C2orf83
hsa-miR-370-3p	miR-370-3p (and other miRNAs w/seed CCUGCUG)	TargetScan Human	Moderate (predicted)	C2orf91
hsa-miR-370-3p	miR-370-3p (and other miRNAs w/seed CCUGCUG)	TargetScan Human	High (predicted)	C3orf62
hsa-miR-370-3p	miR-370-3p (and other miRNAs w/seed CCUGCUG)	TargetScan Human	High (predicted)	C6orf106
hsa-miR-370-3p	miR-370-3p (and other miRNAs w/seed CCUGCUG)	TargetScan Human	High (predicted)	C6orf132
hsa-miR-370-3p	miR-370-3p (and other miRNAs w/seed CCUGCUG)	TargetScan Human	High (predicted)	CA12
hsa-miR-370-3p	miR-370-3p (and other miRNAs w/seed CCUGCUG)	TargetScan Human	Moderate (predicted)	CAB39L
hsa-miR-370-3p	miR-370-3p (and other miRNAs w/seed CCUGCUG)	TargetScan Human	Moderate (predicted)	CACFD1
hsa-miR-370-3p	miR-370-3p (and other miRNAs w/seed CCUGCUG)	TargetScan Human	Moderate (predicted)	CACNA1F
hsa-miR-370-3p	miR-370-3p (and other miRNAs w/seed CCUGCUG)	TargetScan Human	Moderate (predicted)	CAMK1G	Breast Cancer Regulation by Stathmin1,Calcium Signaling,cAMP-mediated signaling,Chemokine Signaling,Glioma Signaling,Neuropathic Pain Signaling In Dorsal Horn Neurons,Role of NFAT in Cardiac Hypertrophy,Thrombin Signaling,Xenobiotic Metabolism Signaling
hsa-miR-370-3p	miR-370-3p (and other miRNAs w/seed CCUGCUG)	TargetScan Human	Moderate (predicted)	CANX	Antigen Presentation Pathway,Lipid Antigen Presentation by CD1,phagosome maturation,Unfolded protein response
hsa-miR-370-3p	miR-370-3p (and other miRNAs w/seed CCUGCUG)	TargetScan Human	Moderate (predicted)	CARNS1
hsa-miR-370-3p	miR-370-3p (and other miRNAs w/seed CCUGCUG)	TargetScan Human	High (predicted)	CASC10
hsa-miR-370-3p	miR-370-3p (and other miRNAs w/seed CCUGCUG)	TargetScan Human	High (predicted)	CASK	Tight Junction Signaling
hsa-miR-370-3p	miR-370-3p (and other miRNAs w/seed CCUGCUG)	TargetScan Human	High (predicted)	CASKIN1
hsa-miR-370-3p	miR-370-3p (and other miRNAs w/seed CCUGCUG)	TargetScan Human	High (predicted)	CASKIN2
hsa-miR-370-3p	miR-370-3p (and other miRNAs w/seed CCUGCUG)	TargetScan Human	Moderate (predicted)	CASQ2	Calcium Signaling
hsa-miR-370-3p	miR-370-3p (and other miRNAs w/seed CCUGCUG)	TargetScan Human	High (predicted)	CBFA2T2
hsa-miR-370-3p	miR-370-3p (and other miRNAs w/seed CCUGCUG)	TargetScan Human	Moderate (predicted)	CBX2
hsa-miR-370-3p	miR-370-3p (and other miRNAs w/seed CCUGCUG)	TargetScan Human	High (predicted)	CCDC136
hsa-miR-370-3p	miR-370-3p (and other miRNAs w/seed CCUGCUG)	TargetScan Human	High (predicted)	CCDC141
hsa-miR-370-3p	miR-370-3p (and other miRNAs w/seed CCUGCUG)	TargetScan Human	Moderate (predicted)	CCDC170
hsa-miR-370-3p	miR-370-3p (and other miRNAs w/seed CCUGCUG)	TargetScan Human	Moderate (predicted)	CCDC25
hsa-miR-370-3p	miR-370-3p (and other miRNAs w/seed CCUGCUG)	TargetScan Human	High (predicted)	CCDC64
hsa-miR-370-3p	miR-370-3p (and other miRNAs w/seed CCUGCUG)	TargetScan Human	High (predicted)	CCDC69
hsa-miR-370-3p	miR-370-3p (and other miRNAs w/seed CCUGCUG)	TargetScan Human	High (predicted)	CCL21	Agranulocyte Adhesion and Diapedesis,Altered T Cell and B Cell Signaling in Rheumatoid Arthritis,Granulocyte Adhesion and Diapedesis,Hepatic Fibrosis / Hepatic Stellate Cell Activation
hsa-miR-370-3p	miR-370-3p (and other miRNAs w/seed CCUGCUG)	TargetScan Human	Moderate (predicted)	CCND3	Aryl Hydrocarbon Receptor Signaling,Cell Cycle: G1/S Checkpoint Regulation,Cyclins and Cell Cycle Regulation,GADD45 Signaling,IL-8 Signaling,Molecular Mechanisms of Cancer
hsa-miR-370-3p	miR-370-3p (and other miRNAs w/seed CCUGCUG)	TargetScan Human	High (predicted)	CCNE2	Antiproliferative Role of TOB in T Cell Signaling,Aryl Hydrocarbon Receptor Signaling,Breast Cancer Regulation by Stathmin1,Cell Cycle Regulation by BTG Family Proteins,Cell Cycle: G1/S Checkpoint Regulation,Cyclins and Cell Cycle Regulation,DNA damage-induced 14-3-3σ Signaling,Estrogen-mediated S-phase Entry,Factors Promoting Cardiogenesis in Vertebrates,GADD45 Signaling,HER-2 Signaling in Breas…
hsa-miR-370-3p	miR-370-3p (and other miRNAs w/seed CCUGCUG)	TargetScan Human	High (predicted)	CCNJ
hsa-miR-370-3p	miR-370-3p (and other miRNAs w/seed CCUGCUG)	TargetScan Human	Moderate (predicted)	CCNJL
hsa-miR-370-3p	miR-370-3p (and other miRNAs w/seed CCUGCUG)	TargetScan Human	High (predicted)	CCNK	p53 Signaling
hsa-miR-370-3p	miR-370-3p (and other miRNAs w/seed CCUGCUG)	TargetScan Human	Moderate (predicted)	CCR5	CCR5 Signaling in Macrophages,Chemokine Signaling,Hepatic Fibrosis / Hepatic Stellate Cell Activation,IL-10 Signaling,NF-κB Activation by Viruses,Pathogenesis of Multiple Sclerosis,Role of Hypercytokinemia/hyperchemokinemia in the Pathogenesis of Influenza,Role of PI3K/AKT Signaling in the Pathogenesis of Influenza
hsa-miR-370-3p	miR-370-3p (and other miRNAs w/seed CCUGCUG)	TargetScan Human	Moderate (predicted)	CCR6
hsa-miR-370-3p	miR-370-3p (and other miRNAs w/seed CCUGCUG)	TargetScan Human	Moderate (predicted)	CD109
hsa-miR-370-3p	miR-370-3p (and other miRNAs w/seed CCUGCUG)	TargetScan Human	High (predicted)	CD164L2
hsa-miR-370-3p	miR-370-3p (and other miRNAs w/seed CCUGCUG)	TargetScan Human	Moderate (predicted)	CD177
hsa-miR-370-3p	miR-370-3p (and other miRNAs w/seed CCUGCUG)	TargetScan Human	Moderate (predicted)	CD1D	Dendritic Cell Maturation,Lipid Antigen Presentation by CD1
hsa-miR-370-3p	miR-370-3p (and other miRNAs w/seed CCUGCUG)	TargetScan Human	Moderate (predicted)	CD300A	Natural Killer Cell Signaling
hsa-miR-370-3p	miR-370-3p (and other miRNAs w/seed CCUGCUG)	TargetScan Human	Moderate (predicted)	CD36	Atherosclerosis Signaling,Inhibition of Angiogenesis by TSP1,LXR/RXR Activation,PPARα/RXRα Activation,Type II Diabetes Mellitus Signaling
hsa-miR-370-3p	miR-370-3p (and other miRNAs w/seed CCUGCUG)	TargetScan Human	High (predicted)	CD3EAP
hsa-miR-370-3p	miR-370-3p (and other miRNAs w/seed CCUGCUG)	TargetScan Human	High (predicted)	CD40	Activation of IRF by Cytosolic Pattern Recognition Receptors,Allograft Rejection Signaling,Altered T Cell and B Cell Signaling in Rheumatoid Arthritis,Atherosclerosis Signaling,Autoimmune Thyroid Disease Signaling,B Cell Development,CD40 Signaling,Communication between Innate and Adaptive Immune Cells,Crosstalk between Dendritic Cells and Natural Killer Cells,Dendritic Cell Maturation,Hepatic Fib…
hsa-miR-370-3p	miR-370-3p (and other miRNAs w/seed CCUGCUG)	TargetScan Human	Moderate (predicted)	CD68
hsa-miR-370-3p	miR-370-3p (and other miRNAs w/seed CCUGCUG)	TargetScan Human	High (predicted)	CD84
hsa-miR-370-3p	miR-370-3p (and other miRNAs w/seed CCUGCUG)	TargetScan Human	Moderate (predicted)	CDC23	Mitotic Roles of Polo-Like Kinase,Protein Kinase A Signaling,Protein Ubiquitination Pathway
hsa-miR-370-3p	miR-370-3p (and other miRNAs w/seed CCUGCUG)	TargetScan Human	Moderate (predicted)	CDC25B	3-phosphoinositide Biosynthesis,3-phosphoinositide Degradation,Cell Cycle: G2/M DNA Damage Checkpoint Regulation,D-myo-inositol (1,4,5,6)-Tetrakisphosphate Biosynthesis,D-myo-inositol (3,4,5,6)-tetrakisphosphate Biosynthesis,D-myo-inositol-5-phosphate Metabolism,Mitotic Roles of Polo-Like Kinase,Molecular Mechanisms of Cancer,p38 MAPK Signaling,Protein Kinase A Signaling,Superpathway of Inositol …
hsa-miR-370-3p	miR-370-3p (and other miRNAs w/seed CCUGCUG)	TargetScan Human	High (predicted)	CDC42EP4	RhoA Signaling,Signaling by Rho Family GTPases
hsa-miR-370-3p	miR-370-3p (and other miRNAs w/seed CCUGCUG)	TargetScan Human	High (predicted)	CDC42SE1	Cdc42 Signaling
hsa-miR-370-3p	miR-370-3p (and other miRNAs w/seed CCUGCUG)	TargetScan Human	High (predicted)	CDCP1
hsa-miR-370-3p	miR-370-3p (and other miRNAs w/seed CCUGCUG)	TargetScan Human	Moderate (predicted)	CDH26
hsa-miR-370-3p	miR-370-3p (and other miRNAs w/seed CCUGCUG)	TargetScan Human	Moderate (predicted)	CDH8	Gα12/13 Signaling,RhoGDI Signaling,Signaling by Rho Family GTPases
hsa-miR-370-3p	miR-370-3p (and other miRNAs w/seed CCUGCUG)	TargetScan Human	High (predicted)	CDHR1
hsa-miR-370-3p	miR-370-3p (and other miRNAs w/seed CCUGCUG)	TargetScan Human	High (predicted)	CDK12
hsa-miR-370-3p	miR-370-3p (and other miRNAs w/seed CCUGCUG)	TargetScan Human	Moderate (predicted)	CDK20
hsa-miR-370-3p	miR-370-3p (and other miRNAs w/seed CCUGCUG)	TargetScan Human	Moderate (predicted)	CDKL4
hsa-miR-370-3p	miR-370-3p (and other miRNAs w/seed CCUGCUG)	TargetScan Human	High (predicted)	CDKN1A	AMPK Signaling,Antiproliferative Role of Somatostatin Receptor 2,Aryl Hydrocarbon Receptor Signaling,ATM Signaling,Bladder Cancer Signaling,Breast Cancer Regulation by Stathmin1,Cell Cycle: G1/S Checkpoint Regulation,Cell Cycle: G2/M DNA Damage Checkpoint Regulation,Chronic Myeloid Leukemia Signaling,Cyclins and Cell Cycle Regulation,Estrogen-mediated S-phase Entry,GADD45 Signaling,Glioblastoma M…
hsa-miR-370-3p	miR-370-3p (and other miRNAs w/seed CCUGCUG)	TargetScan Human	Moderate (predicted)	CDYL	Transcriptional Regulatory Network in Embryonic Stem Cells
hsa-miR-370-3p	miR-370-3p (and other miRNAs w/seed CCUGCUG)	TargetScan Human	Moderate (predicted)	CEACAM19
hsa-miR-370-3p	miR-370-3p (and other miRNAs w/seed CCUGCUG)	TargetScan Human	Moderate (predicted)	CENPO
hsa-miR-370-3p	miR-370-3p (and other miRNAs w/seed CCUGCUG)	TargetScan Human	Moderate (predicted)	CEP112
hsa-miR-370-3p	miR-370-3p (and other miRNAs w/seed CCUGCUG)	TargetScan Human	Moderate (predicted)	CEP164
hsa-miR-370-3p	miR-370-3p (and other miRNAs w/seed CCUGCUG)	TargetScan Human	High (predicted)	CEP44
hsa-miR-370-3p	miR-370-3p (and other miRNAs w/seed CCUGCUG)	TargetScan Human	Moderate (predicted)	CEP85L
hsa-miR-370-3p	miR-370-3p (and other miRNAs w/seed CCUGCUG)	TargetScan Human	Moderate (predicted)	CERCAM
hsa-miR-370-3p	miR-370-3p (and other miRNAs w/seed CCUGCUG)	TargetScan Human	High (predicted)	CES3	PXR/RXR Activation
hsa-miR-370-3p	miR-370-3p (and other miRNAs w/seed CCUGCUG)	TargetScan Human	Moderate (predicted)	CFAP77
hsa-miR-370-3p	miR-370-3p (and other miRNAs w/seed CCUGCUG)	TargetScan Human	High (predicted)	CFL1	Actin Cytoskeleton Signaling,Axonal Guidance Signaling,B Cell Receptor Signaling,CCR3 Signaling in Eosinophils,Cdc42 Signaling,Chemokine Signaling,Ephrin A Signaling,Ephrin B Signaling,Ephrin Receptor Signaling,Germ Cell-Sertoli Cell Junction Signaling,ILK Signaling,PAK Signaling,Rac Signaling,Regulation of Actin-based Motility by Rho,RhoA Signaling,RhoGDI Signaling,Role of Tissue Factor in Cance…
hsa-miR-370-3p	miR-370-3p (and other miRNAs w/seed CCUGCUG)	TargetScan Human	High (predicted)	CFLAR	Death Receptor Signaling,Molecular Mechanisms of Cancer,PEDF Signaling,Retinoic acid Mediated Apoptosis Signaling
hsa-miR-370-3p	miR-370-3p (and other miRNAs w/seed CCUGCUG)	TargetScan Human	High (predicted)	CHD2
hsa-miR-370-3p	miR-370-3p (and other miRNAs w/seed CCUGCUG)	TargetScan Human	Moderate (predicted)	CHM
hsa-miR-370-3p	miR-370-3p (and other miRNAs w/seed CCUGCUG)	TargetScan Human	Moderate (predicted)	CHP2
hsa-miR-370-3p	miR-370-3p (and other miRNAs w/seed CCUGCUG)	TargetScan Human	High (predicted)	CHRDL1
hsa-miR-370-3p	miR-370-3p (and other miRNAs w/seed CCUGCUG)	TargetScan Human	Moderate (predicted)	CHRM1	cAMP-mediated signaling,G-Protein Coupled Receptor Signaling,Gαq Signaling,Gαs Signaling,Nitric Oxide Signaling in the Cardiovascular System
hsa-miR-370-3p	miR-370-3p (and other miRNAs w/seed CCUGCUG)	TargetScan Human	Moderate (predicted)	CHRM5	cAMP-mediated signaling,G-Protein Coupled Receptor Signaling,Gαq Signaling,Gαs Signaling
hsa-miR-370-3p	miR-370-3p (and other miRNAs w/seed CCUGCUG)	TargetScan Human	High (predicted)	CHRNA7	Calcium Signaling
hsa-miR-370-3p	miR-370-3p (and other miRNAs w/seed CCUGCUG)	TargetScan Human	Moderate (predicted)	CHRNE	AMPK Signaling,Calcium Signaling,eNOS Signaling
hsa-miR-370-3p	miR-370-3p (and other miRNAs w/seed CCUGCUG)	TargetScan Human	High (predicted)	CHST11	Chondroitin Sulfate Biosynthesis,Chondroitin Sulfate Biosynthesis (Late Stages),Dermatan Sulfate Biosynthesis,Dermatan Sulfate Biosynthesis (Late Stages),Heparan Sulfate Biosynthesis,Heparan Sulfate Biosynthesis (Late Stages),LPS/IL-1 Mediated Inhibition of RXR Function,Xenobiotic Metabolism Signaling
hsa-miR-370-3p	miR-370-3p (and other miRNAs w/seed CCUGCUG)	TargetScan Human	High (predicted)	CHST15	Chondroitin Sulfate Biosynthesis,Chondroitin Sulfate Biosynthesis (Late Stages),Dermatan Sulfate Biosynthesis,Dermatan Sulfate Biosynthesis (Late Stages),Heparan Sulfate Biosynthesis,Heparan Sulfate Biosynthesis (Late Stages),LPS/IL-1 Mediated Inhibition of RXR Function,Xenobiotic Metabolism Signaling
hsa-miR-370-3p	miR-370-3p (and other miRNAs w/seed CCUGCUG)	TargetScan Human	High (predicted)	CHST3	Chondroitin Sulfate Biosynthesis,Chondroitin Sulfate Biosynthesis (Late Stages),Dermatan Sulfate Biosynthesis,Dermatan Sulfate Biosynthesis (Late Stages),Heparan Sulfate Biosynthesis,Heparan Sulfate Biosynthesis (Late Stages),LPS/IL-1 Mediated Inhibition of RXR Function,Xenobiotic Metabolism Signaling
hsa-miR-370-3p	miR-370-3p (and other miRNAs w/seed CCUGCUG)	TargetScan Human	Moderate (predicted)	CHST7	Chondroitin Sulfate Biosynthesis,Chondroitin Sulfate Biosynthesis (Late Stages),Dermatan Sulfate Biosynthesis,Dermatan Sulfate Biosynthesis (Late Stages),Heparan Sulfate Biosynthesis,Heparan Sulfate Biosynthesis (Late Stages),LPS/IL-1 Mediated Inhibition of RXR Function,Xenobiotic Metabolism Signaling
hsa-miR-370-3p	miR-370-3p (and other miRNAs w/seed CCUGCUG)	TargetScan Human	High (predicted)	CHTF8
hsa-miR-370-3p	miR-370-3p (and other miRNAs w/seed CCUGCUG)	TargetScan Human	High (predicted)	CIT	RhoA Signaling,Signaling by Rho Family GTPases
hsa-miR-370-3p	miR-370-3p (and other miRNAs w/seed CCUGCUG)	TargetScan Human	Moderate (predicted)	CKAP5	PPARα/RXRα Activation
hsa-miR-370-3p	miR-370-3p (and other miRNAs w/seed CCUGCUG)	TargetScan Human	High (predicted)	CLASP2
hsa-miR-370-3p	miR-370-3p (and other miRNAs w/seed CCUGCUG)	TargetScan Human	Moderate (predicted)	CLCA2
hsa-miR-370-3p	miR-370-3p (and other miRNAs w/seed CCUGCUG)	TargetScan Human	Moderate (predicted)	CLEC16A
hsa-miR-370-3p	miR-370-3p (and other miRNAs w/seed CCUGCUG)	TargetScan Human	Moderate (predicted)	CLEC4C
hsa-miR-370-3p	miR-370-3p (and other miRNAs w/seed CCUGCUG)	TargetScan Human	Moderate (predicted)	CLEC4F
hsa-miR-370-3p	miR-370-3p (and other miRNAs w/seed CCUGCUG)	TargetScan Human	High (predicted)	CLIC6
hsa-miR-370-3p	miR-370-3p (and other miRNAs w/seed CCUGCUG)	TargetScan Human	Moderate (predicted)	CLMP
hsa-miR-370-3p	miR-370-3p (and other miRNAs w/seed CCUGCUG)	TargetScan Human	Moderate (predicted)	CLOCK	Adipogenesis pathway,Circadian Rhythm Signaling,PPARα/RXRα Activation
hsa-miR-370-3p	miR-370-3p (and other miRNAs w/seed CCUGCUG)	TargetScan Human	High (predicted)	CLU	Atherosclerosis Signaling,Clathrin-mediated Endocytosis Signaling,FXR/RXR Activation,IL-12 Signaling and Production in Macrophages,LXR/RXR Activation,Production of Nitric Oxide and Reactive Oxygen Species in Macrophages
hsa-miR-370-3p	miR-370-3p (and other miRNAs w/seed CCUGCUG)	TargetScan Human	Moderate (predicted)	CMKLR1
hsa-miR-370-3p	miR-370-3p (and other miRNAs w/seed CCUGCUG)	TargetScan Human	Moderate (predicted)	CMPK2	Pyrimidine Deoxyribonucleotides De Novo Biosynthesis I,Pyrimidine Ribonucleotides De Novo Biosynthesis,Pyrimidine Ribonucleotides Interconversion,Salvage Pathways of Pyrimidine Ribonucleotides
hsa-miR-370-3p	miR-370-3p (and other miRNAs w/seed CCUGCUG)	TargetScan Human	Moderate (predicted)	CMTM3
hsa-miR-370-3p	miR-370-3p (and other miRNAs w/seed CCUGCUG)	TargetScan Human	Moderate (predicted)	CMTM4
hsa-miR-370-3p	miR-370-3p (and other miRNAs w/seed CCUGCUG)	TargetScan Human	High (predicted),Moderate (predicted)	CNGB1	cAMP-mediated signaling,eNOS Signaling,Gαs Signaling,Phototransduction Pathway,Protein Kinase A Signaling,Regulation of Cellular Mechanics by Calpain Protease,Sperm Motility
hsa-miR-370-3p	miR-370-3p (and other miRNAs w/seed CCUGCUG)	TargetScan Human	High (predicted)	CNIH2
hsa-miR-370-3p	miR-370-3p (and other miRNAs w/seed CCUGCUG)	TargetScan Human	Moderate (predicted)	CNPY1
hsa-miR-370-3p	miR-370-3p (and other miRNAs w/seed CCUGCUG)	TargetScan Human	High (predicted)	CNTN5
hsa-miR-370-3p	miR-370-3p (and other miRNAs w/seed CCUGCUG)	TargetScan Human	High (predicted)	CNTNAP1
hsa-miR-370-3p	miR-370-3p (and other miRNAs w/seed CCUGCUG)	TargetScan Human	High (predicted)	COG5
hsa-miR-370-3p	miR-370-3p (and other miRNAs w/seed CCUGCUG)	TargetScan Human	Moderate (predicted)	COL26A1
hsa-miR-370-3p	miR-370-3p (and other miRNAs w/seed CCUGCUG)	TargetScan Human	Moderate (predicted)	COMMD4
hsa-miR-370-3p	miR-370-3p (and other miRNAs w/seed CCUGCUG)	TargetScan Human	High (predicted)	COMMD7
hsa-miR-370-3p	miR-370-3p (and other miRNAs w/seed CCUGCUG)	TargetScan Human	Moderate (predicted)	COX16
hsa-miR-370-3p	miR-370-3p (and other miRNAs w/seed CCUGCUG)	TargetScan Human	Moderate (predicted)	COX19
hsa-miR-370-3p	miR-370-3p (and other miRNAs w/seed CCUGCUG)	TargetScan Human	Moderate (predicted)	CPLX2	Huntington's Disease Signaling
hsa-miR-370-3p	miR-370-3p (and other miRNAs w/seed CCUGCUG)	TargetScan Human	Moderate (predicted)	CPT1B	AMPK Signaling,LPS/IL-1 Mediated Inhibition of RXR Function,Mitochondrial Dysfunction,Mitochondrial L-carnitine Shuttle Pathway,PPARα/RXRα Activation
hsa-miR-370-3p	miR-370-3p (and other miRNAs w/seed CCUGCUG)	TargetScan Human	Moderate (predicted)	CRCT1
hsa-miR-370-3p	miR-370-3p (and other miRNAs w/seed CCUGCUG)	TargetScan Human	Moderate (predicted)	CREB3	AMPK Signaling,ATM Signaling,B Cell Receptor Signaling,Calcium Signaling,cAMP-mediated signaling,Circadian Rhythm Signaling,Corticotropin Releasing Hormone Signaling,CREB Signaling in Neurons,Dendritic Cell Maturation,Dopamine-DARPP32 Feedback in cAMP Signaling,Ephrin Receptor Signaling,ERK/MAPK Signaling,ERK5 Signaling,Estrogen-Dependent Breast Cancer Signaling,FGF Signaling,FLT3 Signaling in He…
hsa-miR-370-3p	miR-370-3p (and other miRNAs w/seed CCUGCUG)	TargetScan Human	Moderate (predicted)	CRK	Actin Cytoskeleton Signaling,Angiopoietin Signaling,Axonal Guidance Signaling,Chronic Myeloid Leukemia Signaling,CXCR4 Signaling,Ephrin Receptor Signaling,Epithelial Adherens Junction Signaling,ERK/MAPK Signaling,FAK Signaling,Fcγ Receptor-mediated Phagocytosis in Macrophages and Monocytes,FGF Signaling,Insulin Receptor Signaling,Integrin Signaling,Leukocyte Extravasation Signaling,Melanocyte Dev…
hsa-miR-370-3p	miR-370-3p (and other miRNAs w/seed CCUGCUG)	TargetScan Human	High (predicted)	CRLF1
hsa-miR-370-3p	miR-370-3p (and other miRNAs w/seed CCUGCUG)	TargetScan Human	Moderate (predicted)	CRYAA/LOC102724652	Aldosterone Signaling in Epithelial Cells,Protein Ubiquitination Pathway
hsa-miR-370-3p	miR-370-3p (and other miRNAs w/seed CCUGCUG)	TargetScan Human	Moderate (predicted)	CSAG1
hsa-miR-370-3p	miR-370-3p (and other miRNAs w/seed CCUGCUG)	TargetScan Human	Moderate (predicted)	CSF1R	Acute Myeloid Leukemia Signaling,Macropinocytosis Signaling,Role of Osteoblasts, Osteoclasts and Chondrocytes in Rheumatoid Arthritis
hsa-miR-370-3p	miR-370-3p (and other miRNAs w/seed CCUGCUG)	TargetScan Human	High (predicted)	CST2
hsa-miR-370-3p	miR-370-3p (and other miRNAs w/seed CCUGCUG)	TargetScan Human	Moderate (predicted)	CST5
hsa-miR-370-3p	miR-370-3p (and other miRNAs w/seed CCUGCUG)	TargetScan Human	High (predicted)	CTCFL
hsa-miR-370-3p	miR-370-3p (and other miRNAs w/seed CCUGCUG)	TargetScan Human	Moderate (predicted)	CTDSP1
hsa-miR-370-3p	miR-370-3p (and other miRNAs w/seed CCUGCUG)	TargetScan Human	High (predicted)	CTIF
hsa-miR-370-3p	miR-370-3p (and other miRNAs w/seed CCUGCUG)	TargetScan Human	High (predicted)	CTSS
hsa-miR-370-3p	miR-370-3p (and other miRNAs w/seed CCUGCUG)	TargetScan Human	Moderate (predicted)	CUL2	HIF1α Signaling,Protein Ubiquitination Pathway,Renal Cell Carcinoma Signaling
hsa-miR-370-3p	miR-370-3p (and other miRNAs w/seed CCUGCUG)	TargetScan Human	High (predicted)	CXCR5	NF-κB Activation by Viruses,T Helper Cell Differentiation
hsa-miR-370-3p	miR-370-3p (and other miRNAs w/seed CCUGCUG)	TargetScan Human	High (predicted)	CYB5B
hsa-miR-370-3p	miR-370-3p (and other miRNAs w/seed CCUGCUG)	TargetScan Human	Moderate (predicted)	CYB5R3	Mitochondrial Dysfunction,γ-linolenate Biosynthesis II (Animals)
hsa-miR-370-3p	miR-370-3p (and other miRNAs w/seed CCUGCUG)	TargetScan Human	High (predicted)	CYB5RL
hsa-miR-370-3p	miR-370-3p (and other miRNAs w/seed CCUGCUG)	TargetScan Human	Moderate (predicted)	CYBB	fMLP Signaling in Neutrophils,IL-8 Signaling,Leukocyte Extravasation Signaling,phagosome maturation,Production of Nitric Oxide and Reactive Oxygen Species in Macrophages,Rac Signaling,Signaling by Rho Family GTPases
hsa-miR-370-3p	miR-370-3p (and other miRNAs w/seed CCUGCUG)	TargetScan Human	Moderate (predicted)	CYBRD1
hsa-miR-370-3p	miR-370-3p (and other miRNAs w/seed CCUGCUG)	TargetScan Human	Moderate (predicted)	CYP11A1	Histidine Degradation VI,Pregnenolone Biosynthesis,Ubiquinol-10 Biosynthesis (Eukaryotic)
hsa-miR-370-3p	miR-370-3p (and other miRNAs w/seed CCUGCUG)	TargetScan Human	High (predicted)	CYP2U1	Acetone Degradation I (to Methylglyoxal),Bupropion Degradation,Estrogen Biosynthesis,Melatonin Degradation I,Nicotine Degradation II,Nicotine Degradation III,Superpathway of Melatonin Degradation
hsa-miR-370-3p	miR-370-3p (and other miRNAs w/seed CCUGCUG)	TargetScan Human	Moderate (predicted)	CYTH2
hsa-miR-370-3p	miR-370-3p (and other miRNAs w/seed CCUGCUG)	TargetScan Human	Moderate (predicted)	CYTH3
hsa-miR-370-3p	miR-370-3p (and other miRNAs w/seed CCUGCUG)	TargetScan Human	High (predicted)	DBX2
hsa-miR-370-3p	miR-370-3p (and other miRNAs w/seed CCUGCUG)	TargetScan Human	High (predicted)	DCAF5
hsa-miR-370-3p	miR-370-3p (and other miRNAs w/seed CCUGCUG)	TargetScan Human	Moderate (predicted)	DCANP1
hsa-miR-370-3p	miR-370-3p (and other miRNAs w/seed CCUGCUG)	TargetScan Human	Moderate (predicted)	DCD
hsa-miR-370-3p	miR-370-3p (and other miRNAs w/seed CCUGCUG)	TargetScan Human	Moderate (predicted)	DCK
hsa-miR-370-3p	miR-370-3p (and other miRNAs w/seed CCUGCUG)	TargetScan Human	High (predicted)	DCLRE1B
hsa-miR-370-3p	miR-370-3p (and other miRNAs w/seed CCUGCUG)	TargetScan Human	Moderate (predicted)	DCTN5
hsa-miR-370-3p	miR-370-3p (and other miRNAs w/seed CCUGCUG)	TargetScan Human	Moderate (predicted)	DCUN1D4
hsa-miR-370-3p	miR-370-3p (and other miRNAs w/seed CCUGCUG)	TargetScan Human	Moderate (predicted)	DCUN1D5
hsa-miR-370-3p	miR-370-3p (and other miRNAs w/seed CCUGCUG)	TargetScan Human	Moderate (predicted)	DDHD2
hsa-miR-370-3p	miR-370-3p (and other miRNAs w/seed CCUGCUG)	TargetScan Human	High (predicted)	DDX3X	Pyrimidine Ribonucleotides De Novo Biosynthesis,Pyrimidine Ribonucleotides Interconversion
hsa-miR-370-3p	miR-370-3p (and other miRNAs w/seed CCUGCUG)	TargetScan Human	High (predicted)	DDX3Y
hsa-miR-370-3p	miR-370-3p (and other miRNAs w/seed CCUGCUG)	TargetScan Human	High (predicted)	DEF8
hsa-miR-370-3p	miR-370-3p (and other miRNAs w/seed CCUGCUG)	TargetScan Human	Moderate (predicted)	DENND5A
hsa-miR-370-3p	miR-370-3p (and other miRNAs w/seed CCUGCUG)	TargetScan Human	High (predicted)	DES	Signaling by Rho Family GTPases
hsa-miR-370-3p	miR-370-3p (and other miRNAs w/seed CCUGCUG)	TargetScan Human	Moderate (predicted)	DGAT1	Triacylglycerol Biosynthesis
hsa-miR-370-3p	miR-370-3p (and other miRNAs w/seed CCUGCUG)	TargetScan Human	High (predicted)	DGCR14
hsa-miR-370-3p	miR-370-3p (and other miRNAs w/seed CCUGCUG)	TargetScan Human	Moderate (predicted)	DGKG
hsa-miR-370-3p	miR-370-3p (and other miRNAs w/seed CCUGCUG)	TargetScan Human	Moderate (predicted)	DGKZ	mTOR Signaling,RhoGDI Signaling
hsa-miR-370-3p	miR-370-3p (and other miRNAs w/seed CCUGCUG)	TargetScan Human	Moderate (predicted)	DHFR	Aryl Hydrocarbon Receptor Signaling,dTMP De Novo Biosynthesis
hsa-miR-370-3p	miR-370-3p (and other miRNAs w/seed CCUGCUG)	TargetScan Human	Moderate (predicted)	DHRS12
hsa-miR-370-3p	miR-370-3p (and other miRNAs w/seed CCUGCUG)	TargetScan Human	High (predicted)	DHX33
hsa-miR-370-3p	miR-370-3p (and other miRNAs w/seed CCUGCUG)	TargetScan Human	High (predicted)	DHX35
hsa-miR-370-3p	miR-370-3p (and other miRNAs w/seed CCUGCUG)	TargetScan Human	High (predicted)	DICER1
hsa-miR-370-3p	miR-370-3p (and other miRNAs w/seed CCUGCUG)	TargetScan Human	High (predicted)	DISP2
hsa-miR-370-3p	miR-370-3p (and other miRNAs w/seed CCUGCUG)	TargetScan Human	Moderate (predicted)	DLD	2-ketoglutarate Dehydrogenase Complex,2-oxobutanoate Degradation I,Acetyl-CoA Biosynthesis I (Pyruvate Dehydrogenase Complex),Branched-chain α-keto acid Dehydrogenase Complex,Glycine Cleavage Complex,Isoleucine Degradation I,Superpathway of Methionine Degradation,TCA Cycle II (Eukaryotic),Valine Degradation I
hsa-miR-370-3p	miR-370-3p (and other miRNAs w/seed CCUGCUG)	TargetScan Human	High (predicted)	DMRTB1
hsa-miR-370-3p	miR-370-3p (and other miRNAs w/seed CCUGCUG)	TargetScan Human	Moderate (predicted)	DMWD
hsa-miR-370-3p	miR-370-3p (and other miRNAs w/seed CCUGCUG)	TargetScan Human	High (predicted)	DNAJB1	Aldosterone Signaling in Epithelial Cells,Androgen Signaling,Huntington's Disease Signaling,NRF2-mediated Oxidative Stress Response,Protein Ubiquitination Pathway
hsa-miR-370-3p	miR-370-3p (and other miRNAs w/seed CCUGCUG)	TargetScan Human	High (predicted)	DNAJC11	Aldosterone Signaling in Epithelial Cells,NRF2-mediated Oxidative Stress Response,Protein Ubiquitination Pathway
hsa-miR-370-3p	miR-370-3p (and other miRNAs w/seed CCUGCUG)	TargetScan Human	Moderate (predicted)	DNAJC5	Aldosterone Signaling in Epithelial Cells,Huntington's Disease Signaling,NRF2-mediated Oxidative Stress Response,Protein Ubiquitination Pathway
hsa-miR-370-3p	miR-370-3p (and other miRNAs w/seed CCUGCUG)	TargetScan Human	High (predicted)	DND1
hsa-miR-370-3p	miR-370-3p (and other miRNAs w/seed CCUGCUG)	TargetScan Human	High (predicted)	DNMT3B	DNA Methylation and Transcriptional Repression Signaling
hsa-miR-370-3p	miR-370-3p (and other miRNAs w/seed CCUGCUG)	TargetScan Human	Moderate (predicted)	DOCK4
hsa-miR-370-3p	miR-370-3p (and other miRNAs w/seed CCUGCUG)	TargetScan Human	Moderate (predicted)	DOK4	GDNF Family Ligand-Receptor Interactions
hsa-miR-370-3p	miR-370-3p (and other miRNAs w/seed CCUGCUG)	TargetScan Human	Moderate (predicted)	DRC3
hsa-miR-370-3p	miR-370-3p (and other miRNAs w/seed CCUGCUG)	TargetScan Human	Moderate (predicted)	DRD5	cAMP-mediated signaling,CDK5 Signaling,Dopamine Receptor Signaling,Dopamine-DARPP32 Feedback in cAMP Signaling,G-Protein Coupled Receptor Signaling,Gαs Signaling
hsa-miR-370-3p	miR-370-3p (and other miRNAs w/seed CCUGCUG)	TargetScan Human	High (predicted)	DRP2
hsa-miR-370-3p	miR-370-3p (and other miRNAs w/seed CCUGCUG)	TargetScan Human	Moderate (predicted)	DSE	Dermatan Sulfate Biosynthesis,Dermatan Sulfate Biosynthesis (Late Stages)
hsa-miR-370-3p	miR-370-3p (and other miRNAs w/seed CCUGCUG)	TargetScan Human	High (predicted)	DSEL	Dermatan Sulfate Biosynthesis,Dermatan Sulfate Biosynthesis (Late Stages)
hsa-miR-370-3p	miR-370-3p (and other miRNAs w/seed CCUGCUG)	TargetScan Human	High (predicted)	DSTYK
hsa-miR-370-3p	miR-370-3p (and other miRNAs w/seed CCUGCUG)	TargetScan Human	Moderate (predicted)	DUSP16	3-phosphoinositide Biosynthesis,3-phosphoinositide Degradation,D-myo-inositol (1,4,5,6)-Tetrakisphosphate Biosynthesis,D-myo-inositol (3,4,5,6)-tetrakisphosphate Biosynthesis,D-myo-inositol-5-phosphate Metabolism,Protein Kinase A Signaling,Superpathway of Inositol Phosphate Compounds
hsa-miR-370-3p	miR-370-3p (and other miRNAs w/seed CCUGCUG)	TargetScan Human	High (predicted)	DUSP3	Protein Kinase A Signaling
hsa-miR-370-3p	miR-370-3p (and other miRNAs w/seed CCUGCUG)	TargetScan Human	Moderate (predicted)	EARS2	tRNA Charging
hsa-miR-370-3p	miR-370-3p (and other miRNAs w/seed CCUGCUG)	TargetScan Human	Moderate (predicted)	ECE1	Endothelin-1 Signaling,Hepatic Fibrosis / Hepatic Stellate Cell Activation,Neuroprotective Role of THOP1 in Alzheimer's Disease
hsa-miR-370-3p	miR-370-3p (and other miRNAs w/seed CCUGCUG)	TargetScan Human	Moderate (predicted)	EDA2R
hsa-miR-370-3p	miR-370-3p (and other miRNAs w/seed CCUGCUG)	TargetScan Human	Moderate (predicted)	EEF1A1
hsa-miR-370-3p	miR-370-3p (and other miRNAs w/seed CCUGCUG)	TargetScan Human	High (predicted)	EEF2K	AMPK Signaling,p38 MAPK Signaling,p70S6K Signaling
hsa-miR-370-3p	miR-370-3p (and other miRNAs w/seed CCUGCUG)	TargetScan Human	High (predicted)	EFNA1	Axonal Guidance Signaling,Ephrin A Signaling,Ephrin Receptor Signaling
hsa-miR-370-3p	miR-370-3p (and other miRNAs w/seed CCUGCUG)	TargetScan Human	High (predicted)	EFNB3	Axonal Guidance Signaling,Ephrin B Signaling,Ephrin Receptor Signaling
hsa-miR-370-3p	miR-370-3p (and other miRNAs w/seed CCUGCUG)	TargetScan Human	Moderate (predicted)	EGFR	Agrin Interactions at Neuromuscular Junction,Bladder Cancer Signaling,Caveolar-mediated Endocytosis Signaling,Cholecystokinin/Gastrin-mediated Signaling,Colorectal Cancer Metastasis Signaling,EGF Signaling,Epithelial Adherens Junction Signaling,ErbB Signaling,ERK5 Signaling,Estrogen-Dependent Breast Cancer Signaling,FAK Signaling,G Beta Gamma Signaling,Gap Junction Signaling,Glioblastoma Multifor…
hsa-miR-370-3p	miR-370-3p (and other miRNAs w/seed CCUGCUG)	TargetScan Human	Moderate (predicted)	EGLN3	HIF1α Signaling,Renal Cell Carcinoma Signaling
hsa-miR-370-3p	miR-370-3p (and other miRNAs w/seed CCUGCUG)	TargetScan Human	High (predicted)	EHD3
hsa-miR-370-3p	miR-370-3p (and other miRNAs w/seed CCUGCUG)	TargetScan Human	Moderate (predicted)	EID1
hsa-miR-370-3p	miR-370-3p (and other miRNAs w/seed CCUGCUG)	TargetScan Human	High (predicted)	EIF2B1	Cardiac Hypertrophy Signaling,EIF2 Signaling,Insulin Receptor Signaling,Regulation of eIF4 and p70S6K Signaling,VEGF Signaling
hsa-miR-370-3p	miR-370-3p (and other miRNAs w/seed CCUGCUG)	TargetScan Human	Moderate (predicted)	EIF4A1	EIF2 Signaling,mTOR Signaling,Regulation of eIF4 and p70S6K Signaling
hsa-miR-370-3p	miR-370-3p (and other miRNAs w/seed CCUGCUG)	TargetScan Human	Moderate (predicted)	EIF4H
hsa-miR-370-3p	miR-370-3p (and other miRNAs w/seed CCUGCUG)	TargetScan Human	High (predicted)	EIF5	EIF2 Signaling
hsa-miR-370-3p	miR-370-3p (and other miRNAs w/seed CCUGCUG)	TargetScan Human	Moderate (predicted)	ELAC1
hsa-miR-370-3p	miR-370-3p (and other miRNAs w/seed CCUGCUG)	TargetScan Human	High (predicted)	ELMSAN1
hsa-miR-370-3p	miR-370-3p (and other miRNAs w/seed CCUGCUG)	TargetScan Human	Moderate (predicted)	EMB
hsa-miR-370-3p	miR-370-3p (and other miRNAs w/seed CCUGCUG)	TargetScan Human	High (predicted)	EML1
hsa-miR-370-3p	miR-370-3p (and other miRNAs w/seed CCUGCUG)	TargetScan Human	Moderate (predicted)	EML4
hsa-miR-370-3p	miR-370-3p (and other miRNAs w/seed CCUGCUG)	TargetScan Human	Moderate (predicted)	EMX1
hsa-miR-370-3p	miR-370-3p (and other miRNAs w/seed CCUGCUG)	TargetScan Human	High (predicted)	EN2
hsa-miR-370-3p	miR-370-3p (and other miRNAs w/seed CCUGCUG)	TargetScan Human	High (predicted)	ENAH	Netrin Signaling
hsa-miR-370-3p	miR-370-3p (and other miRNAs w/seed CCUGCUG)	TargetScan Human	High (predicted)	ENG
hsa-miR-370-3p	miR-370-3p (and other miRNAs w/seed CCUGCUG)	TargetScan Human	High (predicted)	ENOSF1
hsa-miR-370-3p	miR-370-3p (and other miRNAs w/seed CCUGCUG)	TargetScan Human	High (predicted)	ENOX2
hsa-miR-370-3p	miR-370-3p (and other miRNAs w/seed CCUGCUG)	TargetScan Human	Moderate (predicted)	EPHA10	Axonal Guidance Signaling,Ephrin A Signaling,Ephrin Receptor Signaling
hsa-miR-370-3p	miR-370-3p (and other miRNAs w/seed CCUGCUG)	TargetScan Human	High (predicted)	EPHA5	Axonal Guidance Signaling,Ephrin A Signaling,Ephrin Receptor Signaling
hsa-miR-370-3p	miR-370-3p (and other miRNAs w/seed CCUGCUG)	TargetScan Human	High (predicted)	EPT1	Phosphatidylethanolamine Biosynthesis II
hsa-miR-370-3p	miR-370-3p (and other miRNAs w/seed CCUGCUG)	TargetScan Human	Moderate (predicted)	ERAP2	Axonal Guidance Signaling
hsa-miR-370-3p	miR-370-3p (and other miRNAs w/seed CCUGCUG)	TargetScan Human	High (predicted)	ERF
hsa-miR-370-3p	miR-370-3p (and other miRNAs w/seed CCUGCUG)	TargetScan Human	Moderate (predicted)	ERG
hsa-miR-370-3p	miR-370-3p (and other miRNAs w/seed CCUGCUG)	TargetScan Human	Moderate (predicted)	ERN1	Endoplasmic Reticulum Stress Pathway,Unfolded protein response
hsa-miR-370-3p	miR-370-3p (and other miRNAs w/seed CCUGCUG)	TargetScan Human	Moderate (predicted)	ERVFRD-1
hsa-miR-370-3p	miR-370-3p (and other miRNAs w/seed CCUGCUG)	TargetScan Human	Moderate (predicted)	ERVV-1
hsa-miR-370-3p	miR-370-3p (and other miRNAs w/seed CCUGCUG)	TargetScan Human	High (predicted)	ERVV-2
hsa-miR-370-3p	miR-370-3p (and other miRNAs w/seed CCUGCUG)	TargetScan Human	Moderate (predicted)	ESRP1
hsa-miR-370-3p	miR-370-3p (and other miRNAs w/seed CCUGCUG)	TargetScan Human	High (predicted)	ESYT1
hsa-miR-370-3p	miR-370-3p (and other miRNAs w/seed CCUGCUG)	TargetScan Human	Moderate (predicted)	ETV7
hsa-miR-370-3p	miR-370-3p (and other miRNAs w/seed CCUGCUG)	TargetScan Human	Moderate (predicted)	EVC
hsa-miR-370-3p	miR-370-3p (and other miRNAs w/seed CCUGCUG)	TargetScan Human	Moderate (predicted)	EXOSC9
hsa-miR-370-3p	miR-370-3p (and other miRNAs w/seed CCUGCUG)	TargetScan Human	Moderate (predicted)	EXTL3	Heparan Sulfate Biosynthesis,Heparan Sulfate Biosynthesis (Late Stages)
hsa-miR-370-3p	miR-370-3p (and other miRNAs w/seed CCUGCUG)	TargetScan Human	Moderate (predicted)	EYA3	Protein Kinase A Signaling
hsa-miR-370-3p	miR-370-3p (and other miRNAs w/seed CCUGCUG)	TargetScan Human	Moderate (predicted)	F13A1	Coagulation System,Extrinsic Prothrombin Activation Pathway,Intrinsic Prothrombin Activation Pathway
hsa-miR-370-3p	miR-370-3p (and other miRNAs w/seed CCUGCUG)	TargetScan Human	High (predicted)	F2RL2	Gα12/13 Signaling,p70S6K Signaling,Thrombin Signaling,Tight Junction Signaling
hsa-miR-370-3p	miR-370-3p (and other miRNAs w/seed CCUGCUG)	TargetScan Human	Moderate (predicted)	FADD	Activation of IRF by Cytosolic Pattern Recognition Receptors,Cytotoxic T Lymphocyte-mediated Apoptosis of Target Cells,Death Receptor Signaling,Induction of Apoptosis by HIV1,Molecular Mechanisms of Cancer,Myc Mediated Apoptosis Signaling,NF-κB Signaling,p38 MAPK Signaling,Retinoic acid Mediated Apoptosis Signaling,Role of PKR in Interferon Induction and Antiviral Response,Role of RIG1-like Recep…
hsa-miR-370-3p	miR-370-3p (and other miRNAs w/seed CCUGCUG)	TargetScan Human	High (predicted)	FAM101B
hsa-miR-370-3p	miR-370-3p (and other miRNAs w/seed CCUGCUG)	TargetScan Human	High (predicted)	FAM102A
hsa-miR-370-3p	miR-370-3p (and other miRNAs w/seed CCUGCUG)	TargetScan Human	Moderate (predicted)	FAM118B
hsa-miR-370-3p	miR-370-3p (and other miRNAs w/seed CCUGCUG)	TargetScan Human	High (predicted)	FAM149B1
hsa-miR-370-3p	miR-370-3p (and other miRNAs w/seed CCUGCUG)	TargetScan Human	High (predicted)	FAM168B
hsa-miR-370-3p	miR-370-3p (and other miRNAs w/seed CCUGCUG)	TargetScan Human	High (predicted)	FAM178B
hsa-miR-370-3p	miR-370-3p (and other miRNAs w/seed CCUGCUG)	TargetScan Human	High (predicted)	FAM193A
hsa-miR-370-3p	miR-370-3p (and other miRNAs w/seed CCUGCUG)	TargetScan Human	Moderate (predicted)	FAM19A4
hsa-miR-370-3p	miR-370-3p (and other miRNAs w/seed CCUGCUG)	TargetScan Human	Moderate (predicted)	FAM210A
hsa-miR-370-3p	miR-370-3p (and other miRNAs w/seed CCUGCUG)	TargetScan Human	Moderate (predicted)	FAM213B	Acetone Degradation I (to Methylglyoxal),Methylglyoxal Degradation III,Stearate Biosynthesis I (Animals)
hsa-miR-370-3p	miR-370-3p (and other miRNAs w/seed CCUGCUG)	TargetScan Human	High (predicted)	FAM219B
hsa-miR-370-3p	miR-370-3p (and other miRNAs w/seed CCUGCUG)	TargetScan Human	Moderate (predicted)	FAM234A
hsa-miR-370-3p	miR-370-3p (and other miRNAs w/seed CCUGCUG)	TargetScan Human	Moderate (predicted)	FAM26E
hsa-miR-370-3p	miR-370-3p (and other miRNAs w/seed CCUGCUG)	TargetScan Human	Moderate (predicted)	FAM3A
hsa-miR-370-3p	miR-370-3p (and other miRNAs w/seed CCUGCUG)	TargetScan Human	Moderate (predicted)	FAM43B
hsa-miR-370-3p	miR-370-3p (and other miRNAs w/seed CCUGCUG)	TargetScan Human	Moderate (predicted)	FAM46B
hsa-miR-370-3p	miR-370-3p (and other miRNAs w/seed CCUGCUG)	TargetScan Human	Moderate (predicted)	FAM73A
hsa-miR-370-3p	miR-370-3p (and other miRNAs w/seed CCUGCUG)	TargetScan Human	High (predicted)	FAM76B
hsa-miR-370-3p	miR-370-3p (and other miRNAs w/seed CCUGCUG)	TargetScan Human	Moderate (predicted)	FAM78A
hsa-miR-370-3p	miR-370-3p (and other miRNAs w/seed CCUGCUG)	TargetScan Human	Moderate (predicted)	FAM83A
hsa-miR-370-3p	miR-370-3p (and other miRNAs w/seed CCUGCUG)	TargetScan Human	High (predicted)	FARP2	Axonal Guidance Signaling,Epithelial Adherens Junction Signaling
hsa-miR-370-3p	miR-370-3p (and other miRNAs w/seed CCUGCUG)	TargetScan Human	High (predicted)	FBLN5
hsa-miR-370-3p	miR-370-3p (and other miRNAs w/seed CCUGCUG)	TargetScan Human	High (predicted)	FBRS
hsa-miR-370-3p	miR-370-3p (and other miRNAs w/seed CCUGCUG)	TargetScan Human	High (predicted)	FBXL2
hsa-miR-370-3p	miR-370-3p (and other miRNAs w/seed CCUGCUG)	TargetScan Human	High (predicted)	FBXO22
hsa-miR-370-3p	miR-370-3p (and other miRNAs w/seed CCUGCUG)	TargetScan Human	Moderate (predicted)	FBXO25
hsa-miR-370-3p	miR-370-3p (and other miRNAs w/seed CCUGCUG)	TargetScan Human	Moderate (predicted)	FBXO36
hsa-miR-370-3p	miR-370-3p (and other miRNAs w/seed CCUGCUG)	TargetScan Human	Moderate (predicted)	FBXO40
hsa-miR-370-3p	miR-370-3p (and other miRNAs w/seed CCUGCUG)	TargetScan Human	High (predicted)	FBXO46
hsa-miR-370-3p	miR-370-3p (and other miRNAs w/seed CCUGCUG)	TargetScan Human	High (predicted),Moderate (predicted)	FCGR3A/FCGR3B	Dendritic Cell Maturation,Fcγ Receptor-mediated Phagocytosis in Macrophages and Monocytes,Natural Killer Cell Signaling,phagosome formation,Role of Macrophages, Fibroblasts and Endothelial Cells in Rheumatoid Arthritis,Role of NFAT in Regulation of the Immune Response,Systemic Lupus Erythematosus Signaling
hsa-miR-370-3p	miR-370-3p (and other miRNAs w/seed CCUGCUG)	TargetScan Human	Moderate (predicted)	FCRL2
hsa-miR-370-3p	miR-370-3p (and other miRNAs w/seed CCUGCUG)	TargetScan Human	High (predicted)	FDFT1	Cholesterol Biosynthesis I,Cholesterol Biosynthesis II (via 24,25-dihydrolanosterol),Cholesterol Biosynthesis III (via Desmosterol),Epoxysqualene Biosynthesis,LXR/RXR Activation,Superpathway of Cholesterol Biosynthesis
hsa-miR-370-3p	miR-370-3p (and other miRNAs w/seed CCUGCUG)	TargetScan Human	High (predicted)	FGF11	Actin Cytoskeleton Signaling,Bladder Cancer Signaling,Clathrin-mediated Endocytosis Signaling,FGF Signaling,Regulation of the Epithelial-Mesenchymal Transition Pathway
hsa-miR-370-3p	miR-370-3p (and other miRNAs w/seed CCUGCUG)	TargetScan Human	Moderate (predicted)	FGF14	Actin Cytoskeleton Signaling,Bladder Cancer Signaling,Clathrin-mediated Endocytosis Signaling,FGF Signaling,Regulation of the Epithelial-Mesenchymal Transition Pathway
hsa-miR-370-3p	miR-370-3p (and other miRNAs w/seed CCUGCUG)	TargetScan Human	Moderate (predicted)	FGF19	Actin Cytoskeleton Signaling,Bladder Cancer Signaling,Clathrin-mediated Endocytosis Signaling,FGF Signaling,FXR/RXR Activation,Hepatic Cholestasis,Regulation of the Epithelial-Mesenchymal Transition Pathway
hsa-miR-370-3p	miR-370-3p (and other miRNAs w/seed CCUGCUG)	TargetScan Human	High (predicted)	FGF7	Actin Cytoskeleton Signaling,Bladder Cancer Signaling,Clathrin-mediated Endocytosis Signaling,FGF Signaling,Regulation of the Epithelial-Mesenchymal Transition Pathway
hsa-miR-370-3p	miR-370-3p (and other miRNAs w/seed CCUGCUG)	TargetScan Human	Moderate (predicted)	FGFR4	Adipogenesis pathway,FGF Signaling,FXR/RXR Activation,Hepatic Cholestasis,Human Embryonic Stem Cell Pluripotency,NF-κB Signaling,PTEN Signaling,Regulation of the Epithelial-Mesenchymal Transition Pathway,STAT3 Pathway
hsa-miR-370-3p	miR-370-3p (and other miRNAs w/seed CCUGCUG)	TargetScan Human	Moderate (predicted)	FKBP8
hsa-miR-370-3p	miR-370-3p (and other miRNAs w/seed CCUGCUG)	TargetScan Human	Moderate (predicted)	FLNC	Caveolar-mediated Endocytosis Signaling,ILK Signaling,Protein Kinase A Signaling,Virus Entry via Endocytic Pathways
hsa-miR-370-3p	miR-370-3p (and other miRNAs w/seed CCUGCUG)	TargetScan Human	Moderate (predicted)	FLRT2
hsa-miR-370-3p	miR-370-3p (and other miRNAs w/seed CCUGCUG)	TargetScan Human	High (predicted)	FLT1	eNOS Signaling,Hepatic Fibrosis / Hepatic Stellate Cell Activation,IL-8 Signaling,NF-κB Signaling,Nitric Oxide Signaling in the Cardiovascular System,PTEN Signaling,STAT3 Pathway,VEGF Family Ligand-Receptor Interactions,VEGF Signaling
hsa-miR-370-3p	miR-370-3p (and other miRNAs w/seed CCUGCUG)	TargetScan Human	Moderate (predicted)	FMNL1
hsa-miR-370-3p	miR-370-3p (and other miRNAs w/seed CCUGCUG)	TargetScan Human	Moderate (predicted)	FNDC7
hsa-miR-370-3p	miR-370-3p (and other miRNAs w/seed CCUGCUG)	TargetScan Human	Moderate (predicted)	FNDC9
hsa-miR-370-3p	miR-370-3p (and other miRNAs w/seed CCUGCUG)	TargetScan Human	High (predicted)	FOSB	CDK5 Signaling
hsa-miR-370-3p	miR-370-3p (and other miRNAs w/seed CCUGCUG)	TargetScan Human	High (predicted)	FOSL2
hsa-miR-370-3p	miR-370-3p (and other miRNAs w/seed CCUGCUG)	TargetScan Human	Moderate (predicted)	FOXK1
hsa-miR-370-3p	miR-370-3p (and other miRNAs w/seed CCUGCUG)	TargetScan Human	High (predicted)	FOXM1
hsa-miR-370-3p	miR-370-3p (and other miRNAs w/seed CCUGCUG)	TargetScan Human	High (predicted)	FOXO1	14-3-3-mediated Signaling,Adipogenesis pathway,AMPK Signaling,Angiopoietin Signaling,B Cell Receptor Signaling,Cell Cycle: G1/S Checkpoint Regulation,Docosahexaenoic Acid (DHA) Signaling,ErbB Signaling,ErbB2-ErbB3 Signaling,FXR/RXR Activation,Glioblastoma Multiforme Signaling,HER-2 Signaling in Breast Cancer,Human Embryonic Stem Cell Pluripotency,IGF-1 Signaling,IL-3 Signaling,Insulin Receptor Si…
hsa-miR-370-3p	miR-370-3p (and other miRNAs w/seed CCUGCUG)	TargetScan Human	High (predicted)	FOXP4
hsa-miR-370-3p	miR-370-3p (and other miRNAs w/seed CCUGCUG)	TargetScan Human	Moderate (predicted)	FOXRED2
hsa-miR-370-3p	miR-370-3p (and other miRNAs w/seed CCUGCUG)	TargetScan Human	High (predicted)	FRK	IL-15 Production,Reelin Signaling in Neurons,Role of Tissue Factor in Cancer,Sperm Motility,Tec Kinase Signaling
hsa-miR-370-3p	miR-370-3p (and other miRNAs w/seed CCUGCUG)	TargetScan Human	Moderate (predicted)	FRMD4B
hsa-miR-370-3p	miR-370-3p (and other miRNAs w/seed CCUGCUG)	TargetScan Human	Moderate (predicted)	FSTL4
hsa-miR-370-3p	miR-370-3p (and other miRNAs w/seed CCUGCUG)	TargetScan Human	Moderate (predicted)	FTCD	Histidine Degradation III
hsa-miR-370-3p	miR-370-3p (and other miRNAs w/seed CCUGCUG)	TargetScan Human	Moderate (predicted)	FUS
hsa-miR-370-3p	miR-370-3p (and other miRNAs w/seed CCUGCUG)	TargetScan Human	Moderate (predicted)	FXYD3
hsa-miR-370-3p	miR-370-3p (and other miRNAs w/seed CCUGCUG)	TargetScan Human	Moderate (predicted)	G6PC2	3-phosphoinositide Biosynthesis,3-phosphoinositide Degradation,D-myo-inositol (1,4,5,6)-Tetrakisphosphate Biosynthesis,D-myo-inositol (3,4,5,6)-tetrakisphosphate Biosynthesis,D-myo-inositol-5-phosphate Metabolism,Estrogen Receptor Signaling,FXR/RXR Activation,Superpathway of Inositol Phosphate Compounds
hsa-miR-370-3p	miR-370-3p (and other miRNAs w/seed CCUGCUG)	TargetScan Human	High (predicted)	GAB2	B Cell Receptor Signaling,Chronic Myeloid Leukemia Signaling,Fcγ Receptor-mediated Phagocytosis in Macrophages and Monocytes,FLT3 Signaling in Hematopoietic Progenitor Cells,iCOS-iCOSL Signaling in T Helper Cells,IL-3 Signaling,Molecular Mechanisms of Cancer,PI3K/AKT Signaling,Thrombopoietin Signaling
hsa-miR-370-3p	miR-370-3p (and other miRNAs w/seed CCUGCUG)	TargetScan Human	High (predicted)	GABBR2	cAMP-mediated signaling,G-Protein Coupled Receptor Signaling,GABA Receptor Signaling,Gαi Signaling
hsa-miR-370-3p	miR-370-3p (and other miRNAs w/seed CCUGCUG)	TargetScan Human	High (predicted)	GABRE	GABA Receptor Signaling
hsa-miR-370-3p	miR-370-3p (and other miRNAs w/seed CCUGCUG)	TargetScan Human	High (predicted)	GADD45B	ATM Signaling,GADD45 Signaling,Hereditary Breast Cancer Signaling,p53 Signaling
hsa-miR-370-3p	miR-370-3p (and other miRNAs w/seed CCUGCUG)	TargetScan Human	Moderate (predicted)	GALNT9
hsa-miR-370-3p	miR-370-3p (and other miRNAs w/seed CCUGCUG)	TargetScan Human	Moderate (predicted)	GANC
hsa-miR-370-3p	miR-370-3p (and other miRNAs w/seed CCUGCUG)	TargetScan Human	High (predicted)	GAP43
hsa-miR-370-3p	miR-370-3p (and other miRNAs w/seed CCUGCUG)	TargetScan Human	Moderate (predicted)	GATC
hsa-miR-370-3p	miR-370-3p (and other miRNAs w/seed CCUGCUG)	TargetScan Human	High (predicted)	GBP5
hsa-miR-370-3p	miR-370-3p (and other miRNAs w/seed CCUGCUG)	TargetScan Human	Moderate (predicted)	GCK	GDP-glucose Biosynthesis,Glucose and Glucose-1-phosphate Degradation,Maturity Onset Diabetes of Young (MODY) Signaling,Trehalose Degradation II (Trehalase),Type II Diabetes Mellitus Signaling,UDP-N-acetyl-D-galactosamine Biosynthesis II
hsa-miR-370-3p	miR-370-3p (and other miRNAs w/seed CCUGCUG)	TargetScan Human	High (predicted)	GDF11
hsa-miR-370-3p	miR-370-3p (and other miRNAs w/seed CCUGCUG)	TargetScan Human	Moderate (predicted)	GFPT2	UDP-N-acetyl-D-glucosamine Biosynthesis II
hsa-miR-370-3p	miR-370-3p (and other miRNAs w/seed CCUGCUG)	TargetScan Human	Moderate (predicted)	GFRA3	GDNF Family Ligand-Receptor Interactions
hsa-miR-370-3p	miR-370-3p (and other miRNAs w/seed CCUGCUG)	TargetScan Human	Moderate (predicted)	GGACT	γ-glutamyl Cycle
hsa-miR-370-3p	miR-370-3p (and other miRNAs w/seed CCUGCUG)	TargetScan Human	High (predicted)	GHDC
hsa-miR-370-3p	miR-370-3p (and other miRNAs w/seed CCUGCUG)	TargetScan Human	Moderate (predicted)	GINS2
hsa-miR-370-3p	miR-370-3p (and other miRNAs w/seed CCUGCUG)	TargetScan Human	Moderate (predicted)	GJB4
hsa-miR-370-3p	miR-370-3p (and other miRNAs w/seed CCUGCUG)	TargetScan Human	Moderate (predicted)	GLG1	Agranulocyte Adhesion and Diapedesis,Atherosclerosis Signaling,Granulocyte Adhesion and Diapedesis
hsa-miR-370-3p	miR-370-3p (and other miRNAs w/seed CCUGCUG)	TargetScan Human	Moderate (predicted)	GLIPR2
hsa-miR-370-3p	miR-370-3p (and other miRNAs w/seed CCUGCUG)	TargetScan Human	High (predicted)	GLYATL1
hsa-miR-370-3p	miR-370-3p (and other miRNAs w/seed CCUGCUG)	TargetScan Human	High (predicted)	GLYR1
hsa-miR-370-3p	miR-370-3p (and other miRNAs w/seed CCUGCUG)	TargetScan Human	High (predicted)	GNAT1	Androgen Signaling,Axonal Guidance Signaling,Cardiac Hypertrophy Signaling,CREB Signaling in Neurons,CXCR4 Signaling,Endothelin-1 Signaling,Ephrin B Signaling,Ephrin Receptor Signaling,G Beta Gamma Signaling,IL-1 Signaling,Molecular Mechanisms of Cancer,Phototransduction Pathway,Relaxin Signaling,RhoGDI Signaling,Role of NFAT in Regulation of the Immune Response,Signaling by Rho Family GTPases,Sy…
hsa-miR-370-3p	miR-370-3p (and other miRNAs w/seed CCUGCUG)	TargetScan Human	Moderate (predicted)	GNG2	Androgen Signaling,Antiproliferative Role of Somatostatin Receptor 2,Axonal Guidance Signaling,Breast Cancer Regulation by Stathmin1,Cardiac Hypertrophy Signaling,Cardiac β-adrenergic Signaling,CCR3 Signaling in Eosinophils,CCR5 Signaling in Macrophages,Colorectal Cancer Metastasis Signaling,CREB Signaling in Neurons,CXCR4 Signaling,Ephrin B Signaling,Ephrin Receptor Signaling,fMLP Signaling in N…
hsa-miR-370-3p	miR-370-3p (and other miRNAs w/seed CCUGCUG)	TargetScan Human	Moderate (predicted)	GOLGA6L9 (includes others)
hsa-miR-370-3p	miR-370-3p (and other miRNAs w/seed CCUGCUG)	TargetScan Human	High (predicted)	GOSR1	Huntington's Disease Signaling,phagosome maturation,Tight Junction Signaling
hsa-miR-370-3p	miR-370-3p (and other miRNAs w/seed CCUGCUG)	TargetScan Human	Moderate (predicted)	GPD1	Glycerol Degradation I,Glycerol-3-phosphate Shuttle,PPARα/RXRα Activation
hsa-miR-370-3p	miR-370-3p (and other miRNAs w/seed CCUGCUG)	TargetScan Human	Moderate (predicted)	GPER1	cAMP-mediated signaling,G-Protein Coupled Receptor Signaling,Gαs Signaling
hsa-miR-370-3p	miR-370-3p (and other miRNAs w/seed CCUGCUG)	TargetScan Human	Moderate (predicted)	GPI	Colanic Acid Building Blocks Biosynthesis,GDP-mannose Biosynthesis,Gluconeogenesis I,Glycolysis I,UDP-N-acetyl-D-galactosamine Biosynthesis II
hsa-miR-370-3p	miR-370-3p (and other miRNAs w/seed CCUGCUG)	TargetScan Human	High (predicted)	GPR107
hsa-miR-370-3p	miR-370-3p (and other miRNAs w/seed CCUGCUG)	TargetScan Human	Moderate (predicted)	GPR119	GPCR-Mediated Nutrient Sensing in Enteroendocrine Cells
hsa-miR-370-3p	miR-370-3p (and other miRNAs w/seed CCUGCUG)	TargetScan Human	High (predicted)	GPR12
hsa-miR-370-3p	miR-370-3p (and other miRNAs w/seed CCUGCUG)	TargetScan Human	High (predicted)	GPR62
hsa-miR-370-3p	miR-370-3p (and other miRNAs w/seed CCUGCUG)	TargetScan Human	Moderate (predicted)	GRB10	IGF-1 Signaling,Insulin Receptor Signaling
hsa-miR-370-3p	miR-370-3p (and other miRNAs w/seed CCUGCUG)	TargetScan Human	Moderate (predicted)	GREB1
hsa-miR-370-3p	miR-370-3p (and other miRNAs w/seed CCUGCUG)	TargetScan Human	Moderate (predicted)	GRID2IP
hsa-miR-370-3p	miR-370-3p (and other miRNAs w/seed CCUGCUG)	TargetScan Human	Moderate (predicted)	GRIP1	Glutamate Receptor Signaling,RhoGDI Signaling,Xenobiotic Metabolism Signaling
hsa-miR-370-3p	miR-370-3p (and other miRNAs w/seed CCUGCUG)	TargetScan Human	Moderate (predicted)	GRM4	cAMP-mediated signaling,CREB Signaling in Neurons,G-Protein Coupled Receptor Signaling,Glutamate Receptor Signaling,Gαi Signaling,Neuropathic Pain Signaling In Dorsal Horn Neurons,Synaptic Long Term Depression,Synaptic Long Term Potentiation
hsa-miR-370-3p	miR-370-3p (and other miRNAs w/seed CCUGCUG)	TargetScan Human	Moderate (predicted)	GSAP
hsa-miR-370-3p	miR-370-3p (and other miRNAs w/seed CCUGCUG)	TargetScan Human	High (predicted)	GSG1L
hsa-miR-370-3p	miR-370-3p (and other miRNAs w/seed CCUGCUG)	TargetScan Human	Moderate (predicted)	GSPT1
hsa-miR-370-3p	miR-370-3p (and other miRNAs w/seed CCUGCUG)	TargetScan Human	Moderate (predicted)	GSS	Glutathione Biosynthesis,γ-glutamyl Cycle
hsa-miR-370-3p	miR-370-3p (and other miRNAs w/seed CCUGCUG)	TargetScan Human	Moderate (predicted)	GSTM2	Aryl Hydrocarbon Receptor Signaling,Glutathione-mediated Detoxification,LPS/IL-1 Mediated Inhibition of RXR Function,NRF2-mediated Oxidative Stress Response,PXR/RXR Activation,Xenobiotic Metabolism Signaling
hsa-miR-370-3p	miR-370-3p (and other miRNAs w/seed CCUGCUG)	TargetScan Human	Moderate (predicted)	GTPBP1
hsa-miR-370-3p	miR-370-3p (and other miRNAs w/seed CCUGCUG)	TargetScan Human	High (predicted)	GUCD1
hsa-miR-370-3p	miR-370-3p (and other miRNAs w/seed CCUGCUG)	TargetScan Human	High (predicted)	GYPC
hsa-miR-370-3p	miR-370-3p (and other miRNAs w/seed CCUGCUG)	TargetScan Human	Moderate (predicted)	H1F0	Granzyme A Signaling,Protein Kinase A Signaling
hsa-miR-370-3p	miR-370-3p (and other miRNAs w/seed CCUGCUG)	TargetScan Human	Moderate (predicted)	HAS3
hsa-miR-370-3p	miR-370-3p (and other miRNAs w/seed CCUGCUG)	TargetScan Human	Moderate (predicted)	HBS1L
hsa-miR-370-3p	miR-370-3p (and other miRNAs w/seed CCUGCUG)	TargetScan Human	High (predicted)	HCN4
hsa-miR-370-3p	miR-370-3p (and other miRNAs w/seed CCUGCUG)	TargetScan Human	High (predicted)	HDAC4	Adipogenesis pathway,Calcium Signaling,Cell Cycle: G1/S Checkpoint Regulation,Chronic Myeloid Leukemia Signaling,Cyclins and Cell Cycle Regulation,Hereditary Breast Cancer Signaling,Huntington's Disease Signaling,Phospholipase C Signaling,Role of NFAT in Cardiac Hypertrophy,Telomerase Signaling,Xenobiotic Metabolism Signaling
hsa-miR-370-3p	miR-370-3p (and other miRNAs w/seed CCUGCUG)	TargetScan Human	Moderate (predicted)	HDLBP
hsa-miR-370-3p	miR-370-3p (and other miRNAs w/seed CCUGCUG)	TargetScan Human	Moderate (predicted)	HDX
hsa-miR-370-3p	miR-370-3p (and other miRNAs w/seed CCUGCUG)	TargetScan Human	Moderate (predicted)	HECTD4
hsa-miR-370-3p	miR-370-3p (and other miRNAs w/seed CCUGCUG)	TargetScan Human	High (predicted)	HEMK1
hsa-miR-370-3p	miR-370-3p (and other miRNAs w/seed CCUGCUG)	TargetScan Human	Moderate (predicted)	HEPACAM
hsa-miR-370-3p	miR-370-3p (and other miRNAs w/seed CCUGCUG)	TargetScan Human	Moderate (predicted)	HES2
hsa-miR-370-3p	miR-370-3p (and other miRNAs w/seed CCUGCUG)	TargetScan Human	Moderate (predicted)	HGSNAT
hsa-miR-370-3p	miR-370-3p (and other miRNAs w/seed CCUGCUG)	TargetScan Human	High (predicted)	HHIPL1
hsa-miR-370-3p	miR-370-3p (and other miRNAs w/seed CCUGCUG)	TargetScan Human	High (predicted)	HIF1AN	Hypoxia Signaling in the Cardiovascular System
hsa-miR-370-3p	miR-370-3p (and other miRNAs w/seed CCUGCUG)	TargetScan Human	High (predicted)	HIPK4
hsa-miR-370-3p	miR-370-3p (and other miRNAs w/seed CCUGCUG)	TargetScan Human	Moderate (predicted)	HM13
hsa-miR-370-3p	miR-370-3p (and other miRNAs w/seed CCUGCUG)	TargetScan Human	High (predicted)	HMGA1	IL-4 Signaling,iNOS Signaling
hsa-miR-370-3p	miR-370-3p (and other miRNAs w/seed CCUGCUG)	TargetScan Human	Moderate (predicted)	HMGA2	Regulation of the Epithelial-Mesenchymal Transition Pathway
hsa-miR-370-3p	miR-370-3p (and other miRNAs w/seed CCUGCUG)	TargetScan Human	Moderate (predicted)	HMGCS2	Ketogenesis,LPS/IL-1 Mediated Inhibition of RXR Function,Mevalonate Pathway I,PXR/RXR Activation,Superpathway of Cholesterol Biosynthesis,Superpathway of Geranylgeranyldiphosphate Biosynthesis I (via Mevalonate)
hsa-miR-370-3p	miR-370-3p (and other miRNAs w/seed CCUGCUG)	TargetScan Human	High (predicted)	HMGXB3
hsa-miR-370-3p	miR-370-3p (and other miRNAs w/seed CCUGCUG)	TargetScan Human	High (predicted)	HNRNPA1	Telomere Extension by Telomerase
hsa-miR-370-3p	miR-370-3p (and other miRNAs w/seed CCUGCUG)	TargetScan Human	High (predicted)	HNRNPA3
hsa-miR-370-3p	miR-370-3p (and other miRNAs w/seed CCUGCUG)	TargetScan Human	High (predicted)	HNRNPUL2
hsa-miR-370-3p	miR-370-3p (and other miRNAs w/seed CCUGCUG)	TargetScan Human	Moderate (predicted)	HOXB13
hsa-miR-370-3p	miR-370-3p (and other miRNAs w/seed CCUGCUG)	TargetScan Human	High (predicted)	HPS5
hsa-miR-370-3p	miR-370-3p (and other miRNAs w/seed CCUGCUG)	TargetScan Human	Moderate (predicted)	HPSE
hsa-miR-370-3p	miR-370-3p (and other miRNAs w/seed CCUGCUG)	TargetScan Human	Moderate (predicted)	HRASLS2
hsa-miR-370-3p	miR-370-3p (and other miRNAs w/seed CCUGCUG)	TargetScan Human	Moderate (predicted)	HSD17B13	Estrogen Biosynthesis,Estrogen-Dependent Breast Cancer Signaling
hsa-miR-370-3p	miR-370-3p (and other miRNAs w/seed CCUGCUG)	TargetScan Human	Moderate (predicted)	HSD3B7	Androgen Biosynthesis,Bile Acid Biosynthesis, Neutral Pathway,Glucocorticoid Biosynthesis,Hepatic Cholestasis,Mineralocorticoid Biosynthesis
hsa-miR-370-3p	miR-370-3p (and other miRNAs w/seed CCUGCUG)	TargetScan Human	High (predicted)	HSF5
hsa-miR-370-3p	miR-370-3p (and other miRNAs w/seed CCUGCUG)	TargetScan Human	Moderate (predicted)	HSP90AA1	Aldosterone Signaling in Epithelial Cells,Androgen Signaling,Aryl Hydrocarbon Receptor Signaling,eNOS Signaling,Glucocorticoid Receptor Signaling,HIF1α Signaling,Hypoxia Signaling in the Cardiovascular System,Mitotic Roles of Polo-Like Kinase,Neuregulin Signaling,Nitric Oxide Signaling in the Cardiovascular System,PI3K/AKT Signaling,PPAR Signaling,PPARα/RXRα Activation,Prostate Cancer Signaling,P…
hsa-miR-370-3p	miR-370-3p (and other miRNAs w/seed CCUGCUG)	TargetScan Human	High (predicted)	HSP90AB1	Aldosterone Signaling in Epithelial Cells,Aryl Hydrocarbon Receptor Signaling,eNOS Signaling,Glucocorticoid Receptor Signaling,Hypoxia Signaling in the Cardiovascular System,Mitotic Roles of Polo-Like Kinase,Neuregulin Signaling,Nitric Oxide Signaling in the Cardiovascular System,PI3K/AKT Signaling,PPAR Signaling,PPARα/RXRα Activation,Prostate Cancer Signaling,Protein Ubiquitination Pathway,Telom…
hsa-miR-370-3p	miR-370-3p (and other miRNAs w/seed CCUGCUG)	TargetScan Human	High (predicted)	HSPA12A	Aldosterone Signaling in Epithelial Cells,Protein Ubiquitination Pathway
hsa-miR-370-3p	miR-370-3p (and other miRNAs w/seed CCUGCUG)	TargetScan Human	Moderate (predicted)	HSPB7	Aldosterone Signaling in Epithelial Cells,Aryl Hydrocarbon Receptor Signaling,Death Receptor Signaling,ERK/MAPK Signaling,IL-6 Signaling,p38 MAPK Signaling,Protein Ubiquitination Pathway
hsa-miR-370-3p	miR-370-3p (and other miRNAs w/seed CCUGCUG)	TargetScan Human	High (predicted)	HSPBAP1
hsa-miR-370-3p	miR-370-3p (and other miRNAs w/seed CCUGCUG)	TargetScan Human	High (predicted)	HTR4	cAMP-mediated signaling,G-Protein Coupled Receptor Signaling,Gαs Signaling,Serotonin Receptor Signaling
hsa-miR-370-3p	miR-370-3p (and other miRNAs w/seed CCUGCUG)	TargetScan Human	Moderate (predicted)	HTT	Huntington's Disease Signaling
hsa-miR-370-3p	miR-370-3p (and other miRNAs w/seed CCUGCUG)	TargetScan Human	High (predicted)	HUWE1
hsa-miR-370-3p	miR-370-3p (and other miRNAs w/seed CCUGCUG)	TargetScan Human	High (predicted)	ICA1	Type I Diabetes Mellitus Signaling
hsa-miR-370-3p	miR-370-3p (and other miRNAs w/seed CCUGCUG)	TargetScan Human	High (predicted)	IFITM10
hsa-miR-370-3p	miR-370-3p (and other miRNAs w/seed CCUGCUG)	TargetScan Human	High (predicted)	IFNAR1	Activation of IRF by Cytosolic Pattern Recognition Receptors,Dendritic Cell Maturation,Hepatic Fibrosis / Hepatic Stellate Cell Activation,Interferon Signaling,Retinoic acid Mediated Apoptosis Signaling,Role of JAK1, JAK2 and TYK2 in Interferon Signaling,Role of Lipids/Lipid Rafts in the Pathogenesis of Influenza,Role of PI3K/AKT Signaling in the Pathogenesis of Influenza,Role of Wnt/GSK-3β Signa…
hsa-miR-370-3p	miR-370-3p (and other miRNAs w/seed CCUGCUG)	TargetScan Human	Moderate (predicted)	IFNGR2	Hepatic Fibrosis / Hepatic Stellate Cell Activation,HMGB1 Signaling,iNOS Signaling,Interferon Signaling,Production of Nitric Oxide and Reactive Oxygen Species in Macrophages,Role of JAK1, JAK2 and TYK2 in Interferon Signaling,T Helper Cell Differentiation,Type I Diabetes Mellitus Signaling
hsa-miR-370-3p	miR-370-3p (and other miRNAs w/seed CCUGCUG)	TargetScan Human	High (predicted)	IGF2BP1	Role of Oct4 in Mammalian Embryonic Stem Cell Pluripotency
hsa-miR-370-3p	miR-370-3p (and other miRNAs w/seed CCUGCUG)	TargetScan Human	High (predicted)	IKZF4
hsa-miR-370-3p	miR-370-3p (and other miRNAs w/seed CCUGCUG)	TargetScan Human	Moderate (predicted)	IL10RA	Hepatic Fibrosis / Hepatic Stellate Cell Activation,IL-10 Signaling,T Helper Cell Differentiation
hsa-miR-370-3p	miR-370-3p (and other miRNAs w/seed CCUGCUG)	TargetScan Human	Moderate (predicted)	IL11	Hematopoiesis from Pluripotent Stem Cells,Hepatic Cholestasis,HMGB1 Signaling,Role of IL-17F in Allergic Inflammatory Airway Diseases,Role of NFAT in Cardiac Hypertrophy,Role of Osteoblasts, Osteoclasts and Chondrocytes in Rheumatoid Arthritis,Role of Pattern Recognition Receptors in Recognition of Bacteria and Viruses
hsa-miR-370-3p	miR-370-3p (and other miRNAs w/seed CCUGCUG)	TargetScan Human	High (predicted)	IL15RA	Crosstalk between Dendritic Cells and Natural Killer Cells,IL-15 Signaling,Role of JAK1 and JAK3 in γc Cytokine Signaling
hsa-miR-370-3p	miR-370-3p (and other miRNAs w/seed CCUGCUG)	TargetScan Human	Moderate (predicted)	IL16	Role of Macrophages, Fibroblasts and Endothelial Cells in Rheumatoid Arthritis
hsa-miR-370-3p	miR-370-3p (and other miRNAs w/seed CCUGCUG)	TargetScan Human	High (predicted)	IL18BP
hsa-miR-370-3p	miR-370-3p (and other miRNAs w/seed CCUGCUG)	TargetScan Human	Moderate (predicted)	IL20RB
hsa-miR-370-3p	miR-370-3p (and other miRNAs w/seed CCUGCUG)	TargetScan Human	High (predicted)	IL25	Hepatic Cholestasis,HMGB1 Signaling,Role of Cytokines in Mediating Communication between Immune Cells,Role of Pattern Recognition Receptors in Recognition of Bacteria and Viruses
hsa-miR-370-3p	miR-370-3p (and other miRNAs w/seed CCUGCUG)	TargetScan Human	Moderate (predicted)	IL2RA	iCOS-iCOSL Signaling in T Helper Cells,IL-2 Signaling,Role of JAK1 and JAK3 in γc Cytokine Signaling,T Helper Cell Differentiation,Telomerase Signaling
hsa-miR-370-3p	miR-370-3p (and other miRNAs w/seed CCUGCUG)	TargetScan Human	Moderate (predicted)	IL4R	Hepatic Fibrosis / Hepatic Stellate Cell Activation,IL-10 Signaling,IL-4 Signaling,p70S6K Signaling,PI3K Signaling in B Lymphocytes,Role of JAK1 and JAK3 in γc Cytokine Signaling,T Helper Cell Differentiation
hsa-miR-370-3p	miR-370-3p (and other miRNAs w/seed CCUGCUG)	TargetScan Human	Moderate (predicted)	IL5RA
hsa-miR-370-3p	miR-370-3p (and other miRNAs w/seed CCUGCUG)	TargetScan Human	Moderate (predicted)	IL6ST	Acute Phase Response Signaling,CNTF Signaling,Colorectal Cancer Metastasis Signaling,ERK5 Signaling,IL-6 Signaling,Mouse Embryonic Stem Cell Pluripotency,Oncostatin M Signaling,Role of JAK family kinases in IL-6-type Cytokine Signaling,Role of Macrophages, Fibroblasts and Endothelial Cells in Rheumatoid Arthritis,Role of NANOG in Mammalian Embryonic Stem Cell Pluripotency,Role of NFAT in Cardiac …
hsa-miR-370-3p	miR-370-3p (and other miRNAs w/seed CCUGCUG)	TargetScan Human	High (predicted)	ILDR2
hsa-miR-370-3p	miR-370-3p (and other miRNAs w/seed CCUGCUG)	TargetScan Human	Moderate (predicted)	INADL	HIPPO signaling,Tight Junction Signaling
hsa-miR-370-3p	miR-370-3p (and other miRNAs w/seed CCUGCUG)	TargetScan Human	Moderate (predicted)	INF2
hsa-miR-370-3p	miR-370-3p (and other miRNAs w/seed CCUGCUG)	TargetScan Human	High (predicted)	ING3
hsa-miR-370-3p	miR-370-3p (and other miRNAs w/seed CCUGCUG)	TargetScan Human	High (predicted)	INO80
hsa-miR-370-3p	miR-370-3p (and other miRNAs w/seed CCUGCUG)	TargetScan Human	High (predicted)	INO80D
hsa-miR-370-3p	miR-370-3p (and other miRNAs w/seed CCUGCUG)	TargetScan Human	Moderate (predicted)	IPO5	RAN Signaling
hsa-miR-370-3p	miR-370-3p (and other miRNAs w/seed CCUGCUG)	TargetScan Human	High (predicted)	IPO9
hsa-miR-370-3p	miR-370-3p (and other miRNAs w/seed CCUGCUG)	TargetScan Human	High (predicted)	IPPK	1D-myo-inositol Hexakisphosphate Biosynthesis II (Mammalian),1D-myo-inositol Hexakisphosphate Biosynthesis V (from Ins(1,3,4)P3),Inositol Pyrophosphates Biosynthesis,Superpathway of Inositol Phosphate Compounds
hsa-miR-370-3p	miR-370-3p (and other miRNAs w/seed CCUGCUG)	TargetScan Human	Moderate (predicted)	IQCE
hsa-miR-370-3p	miR-370-3p (and other miRNAs w/seed CCUGCUG)	TargetScan Human	Moderate (predicted)	IQSEC1
hsa-miR-370-3p	miR-370-3p (and other miRNAs w/seed CCUGCUG)	TargetScan Human	Moderate (predicted)	IRX2
hsa-miR-370-3p	miR-370-3p (and other miRNAs w/seed CCUGCUG)	TargetScan Human	Moderate (predicted)	ITGA3	Actin Cytoskeleton Signaling,Actin Nucleation by ARP-WASP Complex,Agranulocyte Adhesion and Diapedesis,Agrin Interactions at Neuromuscular Junction,Axonal Guidance Signaling,Caveolar-mediated Endocytosis Signaling,Cdc42 Signaling,CDK5 Signaling,Ephrin Receptor Signaling,ERK/MAPK Signaling,FAK Signaling,Germ Cell-Sertoli Cell Junction Signaling,Granulocyte Adhesion and Diapedesis,HGF Signaling,Int…
hsa-miR-370-3p	miR-370-3p (and other miRNAs w/seed CCUGCUG)	TargetScan Human	Moderate (predicted)	ITGAM	Caveolar-mediated Endocytosis Signaling,Complement System,Granulocyte Adhesion and Diapedesis,IL-8 Signaling,Integrin Signaling,Leukocyte Extravasation Signaling,MSP-RON Signaling Pathway,Paxillin Signaling
hsa-miR-370-3p	miR-370-3p (and other miRNAs w/seed CCUGCUG)	TargetScan Human	Moderate (predicted)	ITGB1BP2
hsa-miR-370-3p	miR-370-3p (and other miRNAs w/seed CCUGCUG)	TargetScan Human	Moderate (predicted)	ITM2C
hsa-miR-370-3p	miR-370-3p (and other miRNAs w/seed CCUGCUG)	TargetScan Human	High (predicted)	IVD	Fatty Acid β-oxidation I,Leucine Degradation I
hsa-miR-370-3p	miR-370-3p (and other miRNAs w/seed CCUGCUG)	TargetScan Human	Moderate (predicted)	JAK2	Acute Phase Response Signaling,Antioxidant Action of Vitamin C,CNTF Signaling,Colorectal Cancer Metastasis Signaling,CTLA4 Signaling in Cytotoxic T Lymphocytes,Dendritic Cell Maturation,Ephrin Receptor Signaling,Erythropoietin Signaling,G Protein Signaling Mediated by Tubby,Glucocorticoid Receptor Signaling,GM-CSF Signaling,Growth Hormone Signaling,IGF-1 Signaling,IL-15 Production,IL-15 Signaling…
hsa-miR-370-3p	miR-370-3p (and other miRNAs w/seed CCUGCUG)	TargetScan Human	Moderate (predicted)	JMJD4
hsa-miR-370-3p	miR-370-3p (and other miRNAs w/seed CCUGCUG)	TargetScan Human	High (predicted)	JMY	p53 Signaling
hsa-miR-370-3p	miR-370-3p (and other miRNAs w/seed CCUGCUG)	TargetScan Human	High (predicted)	JOSD1
hsa-miR-370-3p	miR-370-3p (and other miRNAs w/seed CCUGCUG)	TargetScan Human	Moderate (predicted)	KAT5
hsa-miR-370-3p	miR-370-3p (and other miRNAs w/seed CCUGCUG)	TargetScan Human	High (predicted)	KAT6A	Adipogenesis pathway,HMGB1 Signaling,Transcriptional Regulatory Network in Embryonic Stem Cells
hsa-miR-370-3p	miR-370-3p (and other miRNAs w/seed CCUGCUG)	TargetScan Human	Moderate (predicted)	KATNAL1
hsa-miR-370-3p	miR-370-3p (and other miRNAs w/seed CCUGCUG)	TargetScan Human	Moderate (predicted)	KCNC1
hsa-miR-370-3p	miR-370-3p (and other miRNAs w/seed CCUGCUG)	TargetScan Human	High (predicted)	KCNE5
hsa-miR-370-3p	miR-370-3p (and other miRNAs w/seed CCUGCUG)	TargetScan Human	High (predicted)	KCNJ11	Dopamine-DARPP32 Feedback in cAMP Signaling,Type II Diabetes Mellitus Signaling
hsa-miR-370-3p	miR-370-3p (and other miRNAs w/seed CCUGCUG)	TargetScan Human	Moderate (predicted)	KCNK1
hsa-miR-370-3p	miR-370-3p (and other miRNAs w/seed CCUGCUG)	TargetScan Human	High (predicted)	KCNK10
hsa-miR-370-3p	miR-370-3p (and other miRNAs w/seed CCUGCUG)	TargetScan Human	High (predicted)	KCNK5
hsa-miR-370-3p	miR-370-3p (and other miRNAs w/seed CCUGCUG)	TargetScan Human	Moderate (predicted)	KCNK6
hsa-miR-370-3p	miR-370-3p (and other miRNAs w/seed CCUGCUG)	TargetScan Human	Moderate (predicted)	KCNQ1
hsa-miR-370-3p	miR-370-3p (and other miRNAs w/seed CCUGCUG)	TargetScan Human	High (predicted)	KCNQ5
hsa-miR-370-3p	miR-370-3p (and other miRNAs w/seed CCUGCUG)	TargetScan Human	Moderate (predicted)	KCTD15
hsa-miR-370-3p	miR-370-3p (and other miRNAs w/seed CCUGCUG)	TargetScan Human	High (predicted)	KCTD16
hsa-miR-370-3p	miR-370-3p (and other miRNAs w/seed CCUGCUG)	TargetScan Human	High (predicted)	KCTD20
hsa-miR-370-3p	miR-370-3p (and other miRNAs w/seed CCUGCUG)	TargetScan Human	High (predicted)	KCTD21
hsa-miR-370-3p	miR-370-3p (and other miRNAs w/seed CCUGCUG)	TargetScan Human	High (predicted)	KDR	eNOS Signaling,Hepatic Fibrosis / Hepatic Stellate Cell Activation,IL-8 Signaling,Inhibition of Angiogenesis by TSP1,NF-κB Signaling,Nitric Oxide Signaling in the Cardiovascular System,PTEN Signaling,STAT3 Pathway,VEGF Family Ligand-Receptor Interactions,VEGF Signaling
hsa-miR-370-3p	miR-370-3p (and other miRNAs w/seed CCUGCUG)	TargetScan Human	High (predicted)	KIAA0355
hsa-miR-370-3p	miR-370-3p (and other miRNAs w/seed CCUGCUG)	TargetScan Human	High (predicted)	KIF1B
hsa-miR-370-3p	miR-370-3p (and other miRNAs w/seed CCUGCUG)	TargetScan Human	High (predicted)	KIFC2
hsa-miR-370-3p	miR-370-3p (and other miRNAs w/seed CCUGCUG)	TargetScan Human	High (predicted)	KITLG	Acute Myeloid Leukemia Signaling,Hematopoiesis from Multipotent Stem Cells,Hematopoiesis from Pluripotent Stem Cells,Melanocyte Development and Pigmentation Signaling
hsa-miR-370-3p	miR-370-3p (and other miRNAs w/seed CCUGCUG)	TargetScan Human	High (predicted)	KLC2
hsa-miR-370-3p	miR-370-3p (and other miRNAs w/seed CCUGCUG)	TargetScan Human	Moderate (predicted)	KLF1
hsa-miR-370-3p	miR-370-3p (and other miRNAs w/seed CCUGCUG)	TargetScan Human	High (predicted)	KLF12	Hepatic Fibrosis / Hepatic Stellate Cell Activation
hsa-miR-370-3p	miR-370-3p (and other miRNAs w/seed CCUGCUG)	TargetScan Human	High (predicted)	KLF3	Adipogenesis pathway
hsa-miR-370-3p	miR-370-3p (and other miRNAs w/seed CCUGCUG)	TargetScan Human	Moderate (predicted)	KLHDC7B
hsa-miR-370-3p	miR-370-3p (and other miRNAs w/seed CCUGCUG)	TargetScan Human	High (predicted)	KLHL18
hsa-miR-370-3p	miR-370-3p (and other miRNAs w/seed CCUGCUG)	TargetScan Human	Moderate (predicted)	KLHL21
hsa-miR-370-3p	miR-370-3p (and other miRNAs w/seed CCUGCUG)	TargetScan Human	High (predicted)	KLHL3
hsa-miR-370-3p	miR-370-3p (and other miRNAs w/seed CCUGCUG)	TargetScan Human	High (predicted)	KLHL6
hsa-miR-370-3p	miR-370-3p (and other miRNAs w/seed CCUGCUG)	TargetScan Human	High (predicted)	KMT2D
hsa-miR-370-3p	miR-370-3p (and other miRNAs w/seed CCUGCUG)	TargetScan Human	High (predicted)	KRT80
hsa-miR-370-3p	miR-370-3p (and other miRNAs w/seed CCUGCUG)	TargetScan Human	Moderate (predicted)	KRTAP10-11
hsa-miR-370-3p	miR-370-3p (and other miRNAs w/seed CCUGCUG)	TargetScan Human	Moderate (predicted)	KRTAP4-11
hsa-miR-370-3p	miR-370-3p (and other miRNAs w/seed CCUGCUG)	TargetScan Human	Moderate (predicted)	KRTAP4-8
hsa-miR-370-3p	miR-370-3p (and other miRNAs w/seed CCUGCUG)	TargetScan Human	High (predicted)	KRTCAP3
hsa-miR-370-3p	miR-370-3p (and other miRNAs w/seed CCUGCUG)	TargetScan Human	High (predicted)	KY
hsa-miR-370-3p	miR-370-3p (and other miRNAs w/seed CCUGCUG)	TargetScan Human	Moderate (predicted)	LAMC3	Germ Cell-Sertoli Cell Junction Signaling
hsa-miR-370-3p	miR-370-3p (and other miRNAs w/seed CCUGCUG)	TargetScan Human	Moderate (predicted)	LAMTOR5
hsa-miR-370-3p	miR-370-3p (and other miRNAs w/seed CCUGCUG)	TargetScan Human	High (predicted)	LAYN
hsa-miR-370-3p	miR-370-3p (and other miRNAs w/seed CCUGCUG)	TargetScan Human	Moderate (predicted)	LIG4	DNA Double-Strand Break Repair by Non-Homologous End Joining
hsa-miR-370-3p	miR-370-3p (and other miRNAs w/seed CCUGCUG)	TargetScan Human	High (predicted)	LIN28A
hsa-miR-370-3p	miR-370-3p (and other miRNAs w/seed CCUGCUG)	TargetScan Human	Moderate (predicted)	LIN54
hsa-miR-370-3p	miR-370-3p (and other miRNAs w/seed CCUGCUG)	TargetScan Human	Moderate (predicted)	LMOD1
hsa-miR-370-3p	miR-370-3p (and other miRNAs w/seed CCUGCUG)	TargetScan Human	High (predicted)	LOC100996763/NOTCH2NL
hsa-miR-370-3p	miR-370-3p (and other miRNAs w/seed CCUGCUG)	TargetScan Human	Moderate (predicted)	LOC389831 (includes others)
hsa-miR-370-3p	miR-370-3p (and other miRNAs w/seed CCUGCUG)	TargetScan Human	Moderate (predicted)	LOXL4
hsa-miR-370-3p	miR-370-3p (and other miRNAs w/seed CCUGCUG)	TargetScan Human	Moderate (predicted)	LPCAT1
hsa-miR-370-3p	miR-370-3p (and other miRNAs w/seed CCUGCUG)	TargetScan Human	Moderate (predicted)	LRFN3
hsa-miR-370-3p	miR-370-3p (and other miRNAs w/seed CCUGCUG)	TargetScan Human	Moderate (predicted)	LRIT1
hsa-miR-370-3p	miR-370-3p (and other miRNAs w/seed CCUGCUG)	TargetScan Human	Moderate (predicted)	LRRC20
hsa-miR-370-3p	miR-370-3p (and other miRNAs w/seed CCUGCUG)	TargetScan Human	Moderate (predicted)	LRRC27
hsa-miR-370-3p	miR-370-3p (and other miRNAs w/seed CCUGCUG)	TargetScan Human	Moderate (predicted)	LRRC8A
hsa-miR-370-3p	miR-370-3p (and other miRNAs w/seed CCUGCUG)	TargetScan Human	Moderate (predicted)	LRRK1
hsa-miR-370-3p	miR-370-3p (and other miRNAs w/seed CCUGCUG)	TargetScan Human	Moderate (predicted)	LRTM2
hsa-miR-370-3p	miR-370-3p (and other miRNAs w/seed CCUGCUG)	TargetScan Human	Moderate (predicted)	LSS	Cholesterol Biosynthesis I,Cholesterol Biosynthesis II (via 24,25-dihydrolanosterol),Cholesterol Biosynthesis III (via Desmosterol),Lanosterol Biosynthesis,Superpathway of Cholesterol Biosynthesis
hsa-miR-370-3p	miR-370-3p (and other miRNAs w/seed CCUGCUG)	TargetScan Human	Moderate (predicted)	LUZP1
hsa-miR-370-3p	miR-370-3p (and other miRNAs w/seed CCUGCUG)	TargetScan Human	Moderate (predicted)	LYNX1
hsa-miR-370-3p	miR-370-3p (and other miRNAs w/seed CCUGCUG)	TargetScan Human	Moderate (predicted)	LYPD5
hsa-miR-370-3p	miR-370-3p (and other miRNAs w/seed CCUGCUG)	TargetScan Human	Moderate (predicted)	MAB21L3
hsa-miR-370-3p	miR-370-3p (and other miRNAs w/seed CCUGCUG)	TargetScan Human	Moderate (predicted)	MAF1
hsa-miR-370-3p	miR-370-3p (and other miRNAs w/seed CCUGCUG)	TargetScan Human	High (predicted)	MAGI1	Epithelial Adherens Junction Signaling,PTEN Signaling
hsa-miR-370-3p	miR-370-3p (and other miRNAs w/seed CCUGCUG)	TargetScan Human	High (predicted)	MAML1	Notch Signaling,Regulation of the Epithelial-Mesenchymal Transition Pathway
hsa-miR-370-3p	miR-370-3p (and other miRNAs w/seed CCUGCUG)	TargetScan Human	Moderate (predicted)	MAML3	Notch Signaling
hsa-miR-370-3p	miR-370-3p (and other miRNAs w/seed CCUGCUG)	TargetScan Human	Moderate (predicted)	MAN2A2
hsa-miR-370-3p	miR-370-3p (and other miRNAs w/seed CCUGCUG)	TargetScan Human	Moderate (predicted)	MAP2K3	Acute Myeloid Leukemia Signaling,Acute Phase Response Signaling,AMPK Signaling,B Cell Receptor Signaling,Cardiac Hypertrophy Signaling,CD27 Signaling in Lymphocytes,CD40 Signaling,Cholecystokinin/Gastrin-mediated Signaling,ErbB Signaling,Fc Epsilon RI Signaling,FGF Signaling,Germ Cell-Sertoli Cell Junction Signaling,GNRH Signaling,HMGB1 Signaling,IL-1 Signaling,IL-10 Signaling,IL-17 Signaling,IL-…
hsa-miR-370-3p	miR-370-3p (and other miRNAs w/seed CCUGCUG)	TargetScan Human	High (predicted)	MAP2K7	Acute Myeloid Leukemia Signaling,Acute Phase Response Signaling,Apoptosis Signaling,April Mediated Signaling,B Cell Activating Factor Signaling,B Cell Receptor Signaling,Cardiac Hypertrophy Signaling,CD27 Signaling in Lymphocytes,CD40 Signaling,Death Receptor Signaling,EGF Signaling,Fc Epsilon RI Signaling,Germ Cell-Sertoli Cell Junction Signaling,Glucocorticoid Receptor Signaling,GNRH Signaling,…
hsa-miR-370-3p	miR-370-3p (and other miRNAs w/seed CCUGCUG)	TarBase,miRecords	Experimentally Observed	MAP3K8	B Cell Receptor Signaling,Cardiac Hypertrophy Signaling,CD27 Signaling in Lymphocytes,ERK5 Signaling,G-Protein Coupled Receptor Signaling,Germ Cell-Sertoli Cell Junction Signaling,GNRH Signaling,HGF Signaling,IL-12 Signaling and Production in Macrophages,NF-κB Signaling,NGF Signaling,PI3K/AKT Signaling,PKCθ Signaling in T Lymphocytes,Production of Nitric Oxide and Reactive Oxygen Species in Macro…
hsa-miR-370-3p	miR-370-3p (and other miRNAs w/seed CCUGCUG)	TargetScan Human	Moderate (predicted)	MAP3K9	B Cell Receptor Signaling,Cardiac Hypertrophy Signaling,CD27 Signaling in Lymphocytes,Germ Cell-Sertoli Cell Junction Signaling,GNRH Signaling,HGF Signaling,NGF Signaling,PKCθ Signaling in T Lymphocytes,Production of Nitric Oxide and Reactive Oxygen Species in Macrophages,Pyridoxal 5'-phosphate Salvage Pathway,RANK Signaling in Osteoclasts,Reelin Signaling in Neurons,Salvage Pathways of Pyrimidin…
hsa-miR-370-3p	miR-370-3p (and other miRNAs w/seed CCUGCUG)	TargetScan Human	Moderate (predicted)	MAP4
hsa-miR-370-3p	miR-370-3p (and other miRNAs w/seed CCUGCUG)	TargetScan Human	Moderate (predicted)	MAP9
hsa-miR-370-3p	miR-370-3p (and other miRNAs w/seed CCUGCUG)	TargetScan Human	High (predicted)	MARCKS	phagosome formation,Phospholipase C Signaling
hsa-miR-370-3p	miR-370-3p (and other miRNAs w/seed CCUGCUG)	TargetScan Human	Moderate (predicted)	MAST3
hsa-miR-370-3p	miR-370-3p (and other miRNAs w/seed CCUGCUG)	TargetScan Human	Moderate (predicted)	MATR3
hsa-miR-370-3p	miR-370-3p (and other miRNAs w/seed CCUGCUG)	TargetScan Human	High (predicted)	MAU2
hsa-miR-370-3p	miR-370-3p (and other miRNAs w/seed CCUGCUG)	TargetScan Human	Moderate (predicted)	MAVS	Activation of IRF by Cytosolic Pattern Recognition Receptors,Role of Pattern Recognition Receptors in Recognition of Bacteria and Viruses,Role of RIG1-like Receptors in Antiviral Innate Immunity
hsa-miR-370-3p	miR-370-3p (and other miRNAs w/seed CCUGCUG)	TargetScan Human	Moderate (predicted)	MAX	Cell Cycle: G1/S Checkpoint Regulation,Molecular Mechanisms of Cancer,p38 MAPK Signaling,Polyamine Regulation in Colon Cancer,Small Cell Lung Cancer Signaling
hsa-miR-370-3p	miR-370-3p (and other miRNAs w/seed CCUGCUG)	TargetScan Human	Moderate (predicted)	MBNL1
hsa-miR-370-3p	miR-370-3p (and other miRNAs w/seed CCUGCUG)	TargetScan Human	Moderate (predicted)	MCFD2
hsa-miR-370-3p	miR-370-3p (and other miRNAs w/seed CCUGCUG)	TargetScan Human	Moderate (predicted)	MCTP2
hsa-miR-370-3p	miR-370-3p (and other miRNAs w/seed CCUGCUG)	TargetScan Human	Moderate (predicted)	MED13L	Estrogen Receptor Signaling
hsa-miR-370-3p	miR-370-3p (and other miRNAs w/seed CCUGCUG)	TargetScan Human	High (predicted)	MED29
hsa-miR-370-3p	miR-370-3p (and other miRNAs w/seed CCUGCUG)	TargetScan Human	High (predicted)	MEST
hsa-miR-370-3p	miR-370-3p (and other miRNAs w/seed CCUGCUG)	TargetScan Human	Moderate (predicted)	MET	Axonal Guidance Signaling,Clathrin-mediated Endocytosis Signaling,Epithelial Adherens Junction Signaling,FGF Signaling,Hepatic Fibrosis / Hepatic Stellate Cell Activation,HGF Signaling,Macropinocytosis Signaling,Regulation of the Epithelial-Mesenchymal Transition Pathway,Remodeling of Epithelial Adherens Junctions,Renal Cell Carcinoma Signaling,Semaphorin Signaling in Neurons
hsa-miR-370-3p	miR-370-3p (and other miRNAs w/seed CCUGCUG)	TargetScan Human	Moderate (predicted)	METTL8
hsa-miR-370-3p	miR-370-3p (and other miRNAs w/seed CCUGCUG)	TargetScan Human	Moderate (predicted)	MGAT3
hsa-miR-370-3p	miR-370-3p (and other miRNAs w/seed CCUGCUG)	TargetScan Human	High (predicted)	MGLL	Triacylglycerol Degradation
hsa-miR-370-3p	miR-370-3p (and other miRNAs w/seed CCUGCUG)	TargetScan Human	High (predicted)	MGMT	Cysteine Biosynthesis III (mammalia),LPS/IL-1 Mediated Inhibition of RXR Function,Methionine Degradation I (to Homocysteine),Superpathway of Methionine Degradation,Xenobiotic Metabolism Signaling
hsa-miR-370-3p	miR-370-3p (and other miRNAs w/seed CCUGCUG)	TargetScan Human	Moderate (predicted)	MIOS
hsa-miR-370-3p	miR-370-3p (and other miRNAs w/seed CCUGCUG)	TargetScan Human	High (predicted)	MKLN1
hsa-miR-370-3p	miR-370-3p (and other miRNAs w/seed CCUGCUG)	TargetScan Human	Moderate (predicted)	MKNK1	Axonal Guidance Signaling,ERK/MAPK Signaling,p38 MAPK Signaling,Regulation of eIF4 and p70S6K Signaling
hsa-miR-370-3p	miR-370-3p (and other miRNAs w/seed CCUGCUG)	TargetScan Human	High (predicted)	MLC1
hsa-miR-370-3p	miR-370-3p (and other miRNAs w/seed CCUGCUG)	TargetScan Human	High (predicted)	MLEC
hsa-miR-370-3p	miR-370-3p (and other miRNAs w/seed CCUGCUG)	TargetScan Human	Moderate (predicted)	MLH3
hsa-miR-370-3p	miR-370-3p (and other miRNAs w/seed CCUGCUG)	TargetScan Human	Moderate (predicted)	MLLT10
hsa-miR-370-3p	miR-370-3p (and other miRNAs w/seed CCUGCUG)	TargetScan Human	High (predicted)	MOCS1
hsa-miR-370-3p	miR-370-3p (and other miRNAs w/seed CCUGCUG)	TargetScan Human	Moderate (predicted)	MON2
hsa-miR-370-3p	miR-370-3p (and other miRNAs w/seed CCUGCUG)	TargetScan Human	Moderate (predicted)	MPV17L2
hsa-miR-370-3p	miR-370-3p (and other miRNAs w/seed CCUGCUG)	TargetScan Human	Moderate (predicted)	MR1	Antigen Presentation Pathway
hsa-miR-370-3p	miR-370-3p (and other miRNAs w/seed CCUGCUG)	TargetScan Human	High (predicted)	MRO
hsa-miR-370-3p	miR-370-3p (and other miRNAs w/seed CCUGCUG)	TargetScan Human	Moderate (predicted)	MRPL45
hsa-miR-370-3p	miR-370-3p (and other miRNAs w/seed CCUGCUG)	TargetScan Human	High (predicted)	MRPS25
hsa-miR-370-3p	miR-370-3p (and other miRNAs w/seed CCUGCUG)	TargetScan Human	Moderate (predicted)	MSRB2
hsa-miR-370-3p	miR-370-3p (and other miRNAs w/seed CCUGCUG)	TargetScan Human	High (predicted)	MTL5
hsa-miR-370-3p	miR-370-3p (and other miRNAs w/seed CCUGCUG)	TargetScan Human	Moderate (predicted)	MTMR1	3-phosphoinositide Degradation
hsa-miR-370-3p	miR-370-3p (and other miRNAs w/seed CCUGCUG)	TargetScan Human	Moderate (predicted)	MTMR10
hsa-miR-370-3p	miR-370-3p (and other miRNAs w/seed CCUGCUG)	TargetScan Human	Moderate (predicted)	MTMR8	3-phosphoinositide Biosynthesis,3-phosphoinositide Degradation,D-myo-inositol (1,4,5,6)-Tetrakisphosphate Biosynthesis,D-myo-inositol (3,4,5,6)-tetrakisphosphate Biosynthesis,D-myo-inositol-5-phosphate Metabolism,Superpathway of Inositol Phosphate Compounds
hsa-miR-370-3p	miR-370-3p (and other miRNAs w/seed CCUGCUG)	TargetScan Human	High (predicted)	MTSS1
hsa-miR-370-3p	miR-370-3p (and other miRNAs w/seed CCUGCUG)	TargetScan Human	Moderate (predicted)	MUC5B	IL-17 Signaling,IL-17A Signaling in Airway Cells
hsa-miR-370-3p	miR-370-3p (and other miRNAs w/seed CCUGCUG)	TargetScan Human	Moderate (predicted)	MUT	2-oxobutanoate Degradation I,Methylmalonyl Pathway,Superpathway of Methionine Degradation
hsa-miR-370-3p	miR-370-3p (and other miRNAs w/seed CCUGCUG)	TargetScan Human	Moderate (predicted)	MXRA7
hsa-miR-370-3p	miR-370-3p (and other miRNAs w/seed CCUGCUG)	TargetScan Human	Moderate (predicted)	MYADML2
hsa-miR-370-3p	miR-370-3p (and other miRNAs w/seed CCUGCUG)	TargetScan Human	High (predicted)	MYCBP
hsa-miR-370-3p	miR-370-3p (and other miRNAs w/seed CCUGCUG)	TargetScan Human	Moderate (predicted)	MYCL
hsa-miR-370-3p	miR-370-3p (and other miRNAs w/seed CCUGCUG)	TargetScan Human	Moderate (predicted)	MYF6
hsa-miR-370-3p	miR-370-3p (and other miRNAs w/seed CCUGCUG)	TargetScan Human	High (predicted)	MYO15A
hsa-miR-370-3p	miR-370-3p (and other miRNAs w/seed CCUGCUG)	TargetScan Human	Moderate (predicted)	MYO1C
hsa-miR-370-3p	miR-370-3p (and other miRNAs w/seed CCUGCUG)	TargetScan Human	Moderate (predicted)	MYRF
hsa-miR-370-3p	miR-370-3p (and other miRNAs w/seed CCUGCUG)	TargetScan Human	Moderate (predicted)	N4BP2L1
hsa-miR-370-3p	miR-370-3p (and other miRNAs w/seed CCUGCUG)	TargetScan Human	High (predicted)	NAA15
hsa-miR-370-3p	miR-370-3p (and other miRNAs w/seed CCUGCUG)	TargetScan Human	High (predicted)	NAA40
hsa-miR-370-3p	miR-370-3p (and other miRNAs w/seed CCUGCUG)	TargetScan Human	High (predicted)	NAPG	Huntington's Disease Signaling,phagosome maturation,Tight Junction Signaling
hsa-miR-370-3p	miR-370-3p (and other miRNAs w/seed CCUGCUG)	TargetScan Human	High (predicted)	NARS	tRNA Charging
hsa-miR-370-3p	miR-370-3p (and other miRNAs w/seed CCUGCUG)	TargetScan Human	High (predicted)	NATD1
hsa-miR-370-3p	miR-370-3p (and other miRNAs w/seed CCUGCUG)	TargetScan Human	Moderate (predicted)	NCAM1
hsa-miR-370-3p	miR-370-3p (and other miRNAs w/seed CCUGCUG)	TargetScan Human	High (predicted)	NCAM2
hsa-miR-370-3p	miR-370-3p (and other miRNAs w/seed CCUGCUG)	TargetScan Human	Moderate (predicted)	NCAPH
hsa-miR-370-3p	miR-370-3p (and other miRNAs w/seed CCUGCUG)	TargetScan Human	High (predicted)	NCDN
hsa-miR-370-3p	miR-370-3p (and other miRNAs w/seed CCUGCUG)	TargetScan Human	High (predicted)	NCOA5
hsa-miR-370-3p	miR-370-3p (and other miRNAs w/seed CCUGCUG)	TargetScan Human	Moderate (predicted)	NDE1
hsa-miR-370-3p	miR-370-3p (and other miRNAs w/seed CCUGCUG)	TargetScan Human	High (predicted)	NDOR1
hsa-miR-370-3p	miR-370-3p (and other miRNAs w/seed CCUGCUG)	TargetScan Human	Moderate (predicted)	NDST1	Chondroitin Sulfate Biosynthesis,Chondroitin Sulfate Biosynthesis (Late Stages),Dermatan Sulfate Biosynthesis,Dermatan Sulfate Biosynthesis (Late Stages),Heparan Sulfate Biosynthesis,Heparan Sulfate Biosynthesis (Late Stages),LPS/IL-1 Mediated Inhibition of RXR Function,Triacylglycerol Degradation,Xenobiotic Metabolism Signaling
hsa-miR-370-3p	miR-370-3p (and other miRNAs w/seed CCUGCUG)	TargetScan Human	High (predicted)	NDUFB4	Mitochondrial Dysfunction,Oxidative Phosphorylation
hsa-miR-370-3p	miR-370-3p (and other miRNAs w/seed CCUGCUG)	TargetScan Human	Moderate (predicted)	NEK11
hsa-miR-370-3p	miR-370-3p (and other miRNAs w/seed CCUGCUG)	TargetScan Human	Moderate (predicted)	NEK6
hsa-miR-370-3p	miR-370-3p (and other miRNAs w/seed CCUGCUG)	TargetScan Human	High (predicted)	NEK9
hsa-miR-370-3p	miR-370-3p (and other miRNAs w/seed CCUGCUG)	TargetScan Human	Moderate (predicted)	NEUROG1	Transcriptional Regulatory Network in Embryonic Stem Cells
hsa-miR-370-3p	miR-370-3p (and other miRNAs w/seed CCUGCUG)	TargetScan Human	High (predicted)	NF1	Glioblastoma Multiforme Signaling,Molecular Mechanisms of Cancer
hsa-miR-370-3p	miR-370-3p (and other miRNAs w/seed CCUGCUG)	TargetScan Human	High (predicted)	NFASC
hsa-miR-370-3p	miR-370-3p (and other miRNAs w/seed CCUGCUG)	TargetScan Human	Moderate (predicted)	NFATC1	April Mediated Signaling,Axonal Guidance Signaling,B Cell Activating Factor Signaling,B Cell Receptor Signaling,Calcium Signaling,CD28 Signaling in T Helper Cells,ERK/MAPK Signaling,fMLP Signaling in Neutrophils,Glucocorticoid Receptor Signaling,Gαq Signaling,iCOS-iCOSL Signaling in T Helper Cells,IL-4 Signaling,Netrin Signaling,Nur77 Signaling in T Lymphocytes,Phospholipase C Signaling,PI3K Sign…
hsa-miR-370-3p	miR-370-3p (and other miRNAs w/seed CCUGCUG)	TargetScan Human	Moderate (predicted)	NFATC4	Adipogenesis pathway,April Mediated Signaling,Axonal Guidance Signaling,B Cell Activating Factor Signaling,B Cell Receptor Signaling,Calcium Signaling,Cardiac Hypertrophy Signaling,CD28 Signaling in T Helper Cells,fMLP Signaling in Neutrophils,Glucocorticoid Receptor Signaling,Gαq Signaling,iCOS-iCOSL Signaling in T Helper Cells,IL-4 Signaling,Netrin Signaling,Phospholipase C Signaling,PI3K Signa…
hsa-miR-370-3p	miR-370-3p (and other miRNAs w/seed CCUGCUG)	TargetScan Human	High (predicted)	NFIA	Aryl Hydrocarbon Receptor Signaling
hsa-miR-370-3p	miR-370-3p (and other miRNAs w/seed CCUGCUG)	TargetScan Human	Moderate (predicted)	NGFR	Acute Phase Response Signaling,Axonal Guidance Signaling,CDK5 Signaling,Ceramide Signaling,Dendritic Cell Maturation,Ephrin A Signaling,Granulocyte Adhesion and Diapedesis,Hepatic Cholestasis,Hepatic Fibrosis / Hepatic Stellate Cell Activation,HMGB1 Signaling,IL-6 Signaling,Induction of Apoptosis by HIV1,LPS/IL-1 Mediated Inhibition of RXR Function,LXR/RXR Activation,Neurotrophin/TRK Signaling,NF…
hsa-miR-370-3p	miR-370-3p (and other miRNAs w/seed CCUGCUG)	TargetScan Human	Moderate (predicted)	NHP2
hsa-miR-370-3p	miR-370-3p (and other miRNAs w/seed CCUGCUG)	TargetScan Human	High (predicted)	NKAIN1
hsa-miR-370-3p	miR-370-3p (and other miRNAs w/seed CCUGCUG)	TargetScan Human	High (predicted)	NKAPL
hsa-miR-370-3p	miR-370-3p (and other miRNAs w/seed CCUGCUG)	TargetScan Human	Moderate (predicted)	NKPD1
hsa-miR-370-3p	miR-370-3p (and other miRNAs w/seed CCUGCUG)	TargetScan Human	Moderate (predicted)	NKTR
hsa-miR-370-3p	miR-370-3p (and other miRNAs w/seed CCUGCUG)	TargetScan Human	High (predicted)	NLGN2
hsa-miR-370-3p	miR-370-3p (and other miRNAs w/seed CCUGCUG)	TargetScan Human	Moderate (predicted)	NMUR1
hsa-miR-370-3p	miR-370-3p (and other miRNAs w/seed CCUGCUG)	TargetScan Human	Moderate (predicted)	NOL12
hsa-miR-370-3p	miR-370-3p (and other miRNAs w/seed CCUGCUG)	TargetScan Human	Moderate (predicted)	NOL6
hsa-miR-370-3p	miR-370-3p (and other miRNAs w/seed CCUGCUG)	TargetScan Human	Moderate (predicted)	NOL9
hsa-miR-370-3p	miR-370-3p (and other miRNAs w/seed CCUGCUG)	TargetScan Human	Moderate (predicted)	NPSR1
hsa-miR-370-3p	miR-370-3p (and other miRNAs w/seed CCUGCUG)	TargetScan Human	High (predicted)	NR4A3
hsa-miR-370-3p	miR-370-3p (and other miRNAs w/seed CCUGCUG)	TargetScan Human	Moderate (predicted)	NR5A1	Role of Oct4 in Mammalian Embryonic Stem Cell Pluripotency
hsa-miR-370-3p	miR-370-3p (and other miRNAs w/seed CCUGCUG)	TargetScan Human	Moderate (predicted)	NSL1
hsa-miR-370-3p	miR-370-3p (and other miRNAs w/seed CCUGCUG)	TargetScan Human	Moderate (predicted)	NSMF
hsa-miR-370-3p	miR-370-3p (and other miRNAs w/seed CCUGCUG)	TargetScan Human	High (predicted)	NSUN4	Cysteine Biosynthesis III (mammalia),Methionine Degradation I (to Homocysteine),Superpathway of Methionine Degradation
hsa-miR-370-3p	miR-370-3p (and other miRNAs w/seed CCUGCUG)	TargetScan Human	Moderate (predicted)	NSUN7
hsa-miR-370-3p	miR-370-3p (and other miRNAs w/seed CCUGCUG)	TargetScan Human	High (predicted)	NUDT2	3-phosphoinositide Biosynthesis,3-phosphoinositide Degradation,D-myo-inositol (1,4,5,6)-Tetrakisphosphate Biosynthesis,D-myo-inositol (3,4,5,6)-tetrakisphosphate Biosynthesis,D-myo-inositol-5-phosphate Metabolism,Superpathway of Inositol Phosphate Compounds
hsa-miR-370-3p	miR-370-3p (and other miRNAs w/seed CCUGCUG)	TargetScan Human	High (predicted)	NUFIP2
hsa-miR-370-3p	miR-370-3p (and other miRNAs w/seed CCUGCUG)	TargetScan Human	Moderate (predicted)	NUP210
hsa-miR-370-3p	miR-370-3p (and other miRNAs w/seed CCUGCUG)	TargetScan Human	Moderate (predicted)	NXPH3
hsa-miR-370-3p	miR-370-3p (and other miRNAs w/seed CCUGCUG)	TargetScan Human	Moderate (predicted)	OAS2	Role of Pattern Recognition Receptors in Recognition of Bacteria and Viruses
hsa-miR-370-3p	miR-370-3p (and other miRNAs w/seed CCUGCUG)	TargetScan Human	High (predicted)	ODF2
hsa-miR-370-3p	miR-370-3p (and other miRNAs w/seed CCUGCUG)	TargetScan Human	Moderate (predicted)	OGFOD3
hsa-miR-370-3p	miR-370-3p (and other miRNAs w/seed CCUGCUG)	TargetScan Human	Moderate (predicted)	ONECUT1	Growth Hormone Signaling,Transcriptional Regulatory Network in Embryonic Stem Cells
hsa-miR-370-3p	miR-370-3p (and other miRNAs w/seed CCUGCUG)	TargetScan Human	High (predicted)	OPA3
hsa-miR-370-3p	miR-370-3p (and other miRNAs w/seed CCUGCUG)	TargetScan Human	Moderate (predicted)	OPN3	Phototransduction Pathway
hsa-miR-370-3p	miR-370-3p (and other miRNAs w/seed CCUGCUG)	TargetScan Human	High (predicted)	OR12D3
hsa-miR-370-3p	miR-370-3p (and other miRNAs w/seed CCUGCUG)	TargetScan Human	High (predicted)	ORAI2
hsa-miR-370-3p	miR-370-3p (and other miRNAs w/seed CCUGCUG)	TargetScan Human	Moderate (predicted)	ORC4	Cell Cycle Control of Chromosomal Replication
hsa-miR-370-3p	miR-370-3p (and other miRNAs w/seed CCUGCUG)	TargetScan Human	High (predicted)	ORC5	Cell Cycle Control of Chromosomal Replication
hsa-miR-370-3p	miR-370-3p (and other miRNAs w/seed CCUGCUG)	TargetScan Human	High (predicted)	OSCAR
hsa-miR-370-3p	miR-370-3p (and other miRNAs w/seed CCUGCUG)	TargetScan Human	Moderate (predicted)	OVOL1
hsa-miR-370-3p	miR-370-3p (and other miRNAs w/seed CCUGCUG)	TargetScan Human	Moderate (predicted)	P4HA1
hsa-miR-370-3p	miR-370-3p (and other miRNAs w/seed CCUGCUG)	TargetScan Human	Moderate (predicted)	PABPC5
hsa-miR-370-3p	miR-370-3p (and other miRNAs w/seed CCUGCUG)	TargetScan Human	High (predicted)	PACS1
hsa-miR-370-3p	miR-370-3p (and other miRNAs w/seed CCUGCUG)	TargetScan Human	Moderate (predicted)	PAGR1
hsa-miR-370-3p	miR-370-3p (and other miRNAs w/seed CCUGCUG)	TargetScan Human	High (predicted)	PAPL
hsa-miR-370-3p	miR-370-3p (and other miRNAs w/seed CCUGCUG)	TargetScan Human	Moderate (predicted)	PAQR4
hsa-miR-370-3p	miR-370-3p (and other miRNAs w/seed CCUGCUG)	TargetScan Human	Moderate (predicted)	PARVB	ILK Signaling,Integrin Signaling
hsa-miR-370-3p	miR-370-3p (and other miRNAs w/seed CCUGCUG)	TargetScan Human	Moderate (predicted)	PATE3
hsa-miR-370-3p	miR-370-3p (and other miRNAs w/seed CCUGCUG)	TargetScan Human	Moderate (predicted)	PAX5	B Cell Receptor Signaling
hsa-miR-370-3p	miR-370-3p (and other miRNAs w/seed CCUGCUG)	TargetScan Human	High (predicted),Moderate (predicted)	PBX1	Glucocorticoid Receptor Signaling
hsa-miR-370-3p	miR-370-3p (and other miRNAs w/seed CCUGCUG)	TargetScan Human	High (predicted)	PCDH10
hsa-miR-370-3p	miR-370-3p (and other miRNAs w/seed CCUGCUG)	TargetScan Human	High (predicted)	PCDH11X
hsa-miR-370-3p	miR-370-3p (and other miRNAs w/seed CCUGCUG)	TargetScan Human	High (predicted)	PCDH11Y
hsa-miR-370-3p	miR-370-3p (and other miRNAs w/seed CCUGCUG)	TargetScan Human	High (predicted)	PCDH19
hsa-miR-370-3p	miR-370-3p (and other miRNAs w/seed CCUGCUG)	TargetScan Human	High (predicted)	PCLO
hsa-miR-370-3p	miR-370-3p (and other miRNAs w/seed CCUGCUG)	TargetScan Human	Moderate (predicted)	PCSK6
hsa-miR-370-3p	miR-370-3p (and other miRNAs w/seed CCUGCUG)	TargetScan Human	Moderate (predicted)	PCSK9
hsa-miR-370-3p	miR-370-3p (and other miRNAs w/seed CCUGCUG)	TargetScan Human	Moderate (predicted)	PDCD1	3-phosphoinositide Biosynthesis,3-phosphoinositide Degradation,D-myo-inositol (1,4,5,6)-Tetrakisphosphate Biosynthesis,D-myo-inositol (3,4,5,6)-tetrakisphosphate Biosynthesis,D-myo-inositol-5-phosphate Metabolism,Superpathway of Inositol Phosphate Compounds
hsa-miR-370-3p	miR-370-3p (and other miRNAs w/seed CCUGCUG)	TargetScan Human	Moderate (predicted)	PDCL
hsa-miR-370-3p	miR-370-3p (and other miRNAs w/seed CCUGCUG)	TargetScan Human	Moderate (predicted)	PDE1C	cAMP-mediated signaling,Cardiac β-adrenergic Signaling,Cellular Effects of Sildenafil (Viagra),G-Protein Coupled Receptor Signaling,Gustation Pathway,Nitric Oxide Signaling in the Cardiovascular System,Protein Kinase A Signaling,Relaxin Signaling,Sperm Motility,tRNA Splicing
hsa-miR-370-3p	miR-370-3p (and other miRNAs w/seed CCUGCUG)	TargetScan Human	High (predicted)	PDE7A	cAMP-mediated signaling,Cardiac β-adrenergic Signaling,G-Protein Coupled Receptor Signaling,Gustation Pathway,Protein Kinase A Signaling,Relaxin Signaling,tRNA Splicing
hsa-miR-370-3p	miR-370-3p (and other miRNAs w/seed CCUGCUG)	TargetScan Human	Moderate (predicted)	PDHB	Acetyl-CoA Biosynthesis I (Pyruvate Dehydrogenase Complex)
hsa-miR-370-3p	miR-370-3p (and other miRNAs w/seed CCUGCUG)	TargetScan Human	Moderate (predicted)	PDIA6
hsa-miR-370-3p	miR-370-3p (and other miRNAs w/seed CCUGCUG)	TargetScan Human	High (predicted)	PEAR1
hsa-miR-370-3p	miR-370-3p (and other miRNAs w/seed CCUGCUG)	TargetScan Human	High (predicted)	PEG3
hsa-miR-370-3p	miR-370-3p (and other miRNAs w/seed CCUGCUG)	TargetScan Human	High (predicted)	PEX26
hsa-miR-370-3p	miR-370-3p (and other miRNAs w/seed CCUGCUG)	TargetScan Human	Moderate (predicted)	PFKL	AMPK Signaling,Glycolysis I
hsa-miR-370-3p	miR-370-3p (and other miRNAs w/seed CCUGCUG)	TargetScan Human	Moderate (predicted)	PGM5	GDP-glucose Biosynthesis,Glucose and Glucose-1-phosphate Degradation,Glycogen Degradation II,Glycogen Degradation III
hsa-miR-370-3p	miR-370-3p (and other miRNAs w/seed CCUGCUG)	TargetScan Human	High (predicted)	PHF14
hsa-miR-370-3p	miR-370-3p (and other miRNAs w/seed CCUGCUG)	TargetScan Human	High (predicted)	PHF19
hsa-miR-370-3p	miR-370-3p (and other miRNAs w/seed CCUGCUG)	TargetScan Human	Moderate (predicted)	PHF20
hsa-miR-370-3p	miR-370-3p (and other miRNAs w/seed CCUGCUG)	TargetScan Human	Moderate (predicted)	PIGQ
hsa-miR-370-3p	miR-370-3p (and other miRNAs w/seed CCUGCUG)	TargetScan Human	High (predicted)	PIGU
hsa-miR-370-3p	miR-370-3p (and other miRNAs w/seed CCUGCUG)	TargetScan Human	Moderate (predicted)	PIK3AP1	B Cell Receptor Signaling,PI3K Signaling in B Lymphocytes
hsa-miR-370-3p	miR-370-3p (and other miRNAs w/seed CCUGCUG)	TargetScan Human	Moderate (predicted)	PIK3CA	14-3-3-mediated Signaling,3-phosphoinositide Biosynthesis,Actin Cytoskeleton Signaling,Acute Myeloid Leukemia Signaling,Acute Phase Response Signaling,Aldosterone Signaling in Epithelial Cells,AMPK Signaling,Amyotrophic Lateral Sclerosis Signaling,Angiopoietin Signaling,Antiproliferative Role of Somatostatin Receptor 2,Axonal Guidance Signaling,B Cell Receptor Signaling,Breast Cancer Regulation b…
hsa-miR-370-3p	miR-370-3p (and other miRNAs w/seed CCUGCUG)	TargetScan Human	High (predicted)	PIK3CG	14-3-3-mediated Signaling,3-phosphoinositide Biosynthesis,Actin Cytoskeleton Signaling,Acute Myeloid Leukemia Signaling,Acute Phase Response Signaling,Aldosterone Signaling in Epithelial Cells,AMPK Signaling,Amyotrophic Lateral Sclerosis Signaling,Angiopoietin Signaling,Antiproliferative Role of Somatostatin Receptor 2,Axonal Guidance Signaling,B Cell Receptor Signaling,Breast Cancer Regulation b…
hsa-miR-370-3p	miR-370-3p (and other miRNAs w/seed CCUGCUG)	TargetScan Human	Moderate (predicted)	PIM1	Acute Myeloid Leukemia Signaling,GM-CSF Signaling,Pyridoxal 5'-phosphate Salvage Pathway,Salvage Pathways of Pyrimidine Ribonucleotides,STAT3 Pathway
hsa-miR-370-3p	miR-370-3p (and other miRNAs w/seed CCUGCUG)	TargetScan Human	High (predicted)	PIP4K2B	3-phosphoinositide Biosynthesis,Actin Cytoskeleton Signaling,Aldosterone Signaling in Epithelial Cells,D-myo-inositol (1,4,5)-Trisphosphate Biosynthesis,Rac Signaling,Regulation of Actin-based Motility by Rho,RhoA Signaling,RhoGDI Signaling,Signaling by Rho Family GTPases,Superpathway of Inositol Phosphate Compounds
hsa-miR-370-3p	miR-370-3p (and other miRNAs w/seed CCUGCUG)	TargetScan Human	High (predicted)	PITPNM3
hsa-miR-370-3p	miR-370-3p (and other miRNAs w/seed CCUGCUG)	TargetScan Human	Moderate (predicted)	PKDREJ
hsa-miR-370-3p	miR-370-3p (and other miRNAs w/seed CCUGCUG)	TargetScan Human	High (predicted)	PKHD1
hsa-miR-370-3p	miR-370-3p (and other miRNAs w/seed CCUGCUG)	TargetScan Human	Moderate (predicted)	PKP1
hsa-miR-370-3p	miR-370-3p (and other miRNAs w/seed CCUGCUG)	TargetScan Human	High (predicted)	PLA2G5	Antioxidant Action of Vitamin C,Atherosclerosis Signaling,CCR3 Signaling in Eosinophils,Eicosanoid Signaling,Endothelin-1 Signaling,ERK/MAPK Signaling,Fc Epsilon RI Signaling,MIF Regulation of Innate Immunity,MIF-mediated Glucocorticoid Regulation,p38 MAPK Signaling,Phospholipase C Signaling,Phospholipases,Role of MAPK Signaling in the Pathogenesis of Influenza,Sperm Motility,Synaptic Long Term D…
hsa-miR-370-3p	miR-370-3p (and other miRNAs w/seed CCUGCUG)	TargetScan Human	Moderate (predicted)	PLAC4
hsa-miR-370-3p	miR-370-3p (and other miRNAs w/seed CCUGCUG)	TargetScan Human	High (predicted)	PLCXD3
hsa-miR-370-3p	miR-370-3p (and other miRNAs w/seed CCUGCUG)	TargetScan Human	High (predicted)	PLEKHA6
hsa-miR-370-3p	miR-370-3p (and other miRNAs w/seed CCUGCUG)	TargetScan Human	Moderate (predicted)	PLEKHA8
hsa-miR-370-3p	miR-370-3p (and other miRNAs w/seed CCUGCUG)	TargetScan Human	High (predicted)	PLEKHG4B
hsa-miR-370-3p	miR-370-3p (and other miRNAs w/seed CCUGCUG)	TargetScan Human	Moderate (predicted)	PLXNA4
hsa-miR-370-3p	miR-370-3p (and other miRNAs w/seed CCUGCUG)	TargetScan Human	High (predicted)	PMAIP1	Molecular Mechanisms of Cancer,p53 Signaling
hsa-miR-370-3p	miR-370-3p (and other miRNAs w/seed CCUGCUG)	TargetScan Human	Moderate (predicted)	PNMA3
hsa-miR-370-3p	miR-370-3p (and other miRNAs w/seed CCUGCUG)	TargetScan Human	Moderate (predicted)	PNMA5
hsa-miR-370-3p	miR-370-3p (and other miRNAs w/seed CCUGCUG)	TargetScan Human	Moderate (predicted)	PNPLA3	Antioxidant Action of Vitamin C,Atherosclerosis Signaling,Eicosanoid Signaling,Endothelin-1 Signaling,Phospholipases,Retinol Biosynthesis,Role of MAPK Signaling in the Pathogenesis of Influenza,Sperm Motility,Synaptic Long Term Depression,Triacylglycerol Degradation
hsa-miR-370-3p	miR-370-3p (and other miRNAs w/seed CCUGCUG)	TargetScan Human	Moderate (predicted)	PODXL	Agranulocyte Adhesion and Diapedesis
hsa-miR-370-3p	miR-370-3p (and other miRNAs w/seed CCUGCUG)	TargetScan Human	Moderate (predicted)	POFUT1
hsa-miR-370-3p	miR-370-3p (and other miRNAs w/seed CCUGCUG)	TargetScan Human	Moderate (predicted)	POFUT2
hsa-miR-370-3p	miR-370-3p (and other miRNAs w/seed CCUGCUG)	TargetScan Human	Moderate (predicted)	POLD4
hsa-miR-370-3p	miR-370-3p (and other miRNAs w/seed CCUGCUG)	TargetScan Human	Moderate (predicted)	POLDIP2
hsa-miR-370-3p	miR-370-3p (and other miRNAs w/seed CCUGCUG)	TargetScan Human	Moderate (predicted)	POLR1B	Assembly of RNA Polymerase I Complex
hsa-miR-370-3p	miR-370-3p (and other miRNAs w/seed CCUGCUG)	TargetScan Human	High (predicted)	POLR2F	Androgen Signaling,Assembly of RNA Polymerase II Complex,CREB Signaling in Neurons,Estrogen Receptor Signaling,Glucocorticoid Receptor Signaling,Hereditary Breast Cancer Signaling,Huntington's Disease Signaling,Nucleotide Excision Repair Pathway
hsa-miR-370-3p	miR-370-3p (and other miRNAs w/seed CCUGCUG)	TargetScan Human	Moderate (predicted)	POLR3D	Assembly of RNA Polymerase III Complex,Role of p14/p19ARF in Tumor Suppression
hsa-miR-370-3p	miR-370-3p (and other miRNAs w/seed CCUGCUG)	TargetScan Human	High (predicted)	POMT2
hsa-miR-370-3p	miR-370-3p (and other miRNAs w/seed CCUGCUG)	TargetScan Human	Moderate (predicted)	POP1
hsa-miR-370-3p	miR-370-3p (and other miRNAs w/seed CCUGCUG)	TargetScan Human	High (predicted)	PPARGC1B	LPS/IL-1 Mediated Inhibition of RXR Function
hsa-miR-370-3p	miR-370-3p (and other miRNAs w/seed CCUGCUG)	TargetScan Human	Moderate (predicted)	PPM1B	AMPK Signaling
hsa-miR-370-3p	miR-370-3p (and other miRNAs w/seed CCUGCUG)	TargetScan Human	Moderate (predicted)	PPP1R12B	Actin Cytoskeleton Signaling,Actin Nucleation by ARP-WASP Complex,CCR3 Signaling in Eosinophils,Cdc42 Signaling,Cellular Effects of Sildenafil (Viagra),Chemokine Signaling,Integrin Signaling,Phospholipase C Signaling,Regulation of Actin-based Motility by Rho,RhoA Signaling,RhoGDI Signaling,Signaling by Rho Family GTPases,Thrombin Signaling
hsa-miR-370-3p	miR-370-3p (and other miRNAs w/seed CCUGCUG)	TargetScan Human	High (predicted)	PPP2R5D	3-phosphoinositide Biosynthesis,3-phosphoinositide Degradation,AMPK Signaling,Breast Cancer Regulation by Stathmin1,Cardiac β-adrenergic Signaling,CDK5 Signaling,Cell Cycle Regulation by BTG Family Proteins,Ceramide Signaling,CTLA4 Signaling in Cytotoxic T Lymphocytes,Cyclins and Cell Cycle Regulation,D-myo-inositol (1,4,5,6)-Tetrakisphosphate Biosynthesis,D-myo-inositol (3,4,5,6)-tetrakisphospha…
hsa-miR-370-3p	miR-370-3p (and other miRNAs w/seed CCUGCUG)	TargetScan Human	Moderate (predicted)	PPP4R4
hsa-miR-370-3p	miR-370-3p (and other miRNAs w/seed CCUGCUG)	TargetScan Human	High (predicted)	PRDM10
hsa-miR-370-3p	miR-370-3p (and other miRNAs w/seed CCUGCUG)	TargetScan Human	High (predicted)	PRDM15
hsa-miR-370-3p	miR-370-3p (and other miRNAs w/seed CCUGCUG)	TargetScan Human	Moderate (predicted)	PRDM9
hsa-miR-370-3p	miR-370-3p (and other miRNAs w/seed CCUGCUG)	TargetScan Human	Moderate (predicted)	PREPL
hsa-miR-370-3p	miR-370-3p (and other miRNAs w/seed CCUGCUG)	TargetScan Human	Moderate (predicted)	PRKACB	AMPK Signaling,Amyloid Processing,Androgen Signaling,Axonal Guidance Signaling,BMP signaling pathway,Breast Cancer Regulation by Stathmin1,Calcium Signaling,cAMP-mediated signaling,Cardiac Hypertrophy Signaling,Cardiac β-adrenergic Signaling,CDK5 Signaling,Cellular Effects of Sildenafil (Viagra),Colorectal Cancer Metastasis Signaling,Corticotropin Releasing Hormone Signaling,CREB Signaling in Neu…
hsa-miR-370-3p	miR-370-3p (and other miRNAs w/seed CCUGCUG)	TargetScan Human	Moderate (predicted)	PRKCE	14-3-3-mediated Signaling,Aldosterone Signaling in Epithelial Cells,Amyloid Processing,Androgen Signaling,Apoptosis Signaling,Axonal Guidance Signaling,Breast Cancer Regulation by Stathmin1,Calcium-induced T Lymphocyte Apoptosis,CCR3 Signaling in Eosinophils,CCR5 Signaling in Macrophages,Cholecystokinin/Gastrin-mediated Signaling,Corticotropin Releasing Hormone Signaling,CREB Signaling in Neurons…
hsa-miR-370-3p	miR-370-3p (and other miRNAs w/seed CCUGCUG)	TargetScan Human	Moderate (predicted)	PRLR	Prolactin Signaling,Role of JAK2 in Hormone-like Cytokine Signaling
hsa-miR-370-3p	miR-370-3p (and other miRNAs w/seed CCUGCUG)	TargetScan Human	High (predicted)	PRMT2	RAR Activation
hsa-miR-370-3p	miR-370-3p (and other miRNAs w/seed CCUGCUG)	TargetScan Human	Moderate (predicted)	PRMT3	Cysteine Biosynthesis III (mammalia),Methionine Degradation I (to Homocysteine),Superpathway of Methionine Degradation
hsa-miR-370-3p	miR-370-3p (and other miRNAs w/seed CCUGCUG)	TargetScan Human	Moderate (predicted)	PRND
hsa-miR-370-3p	miR-370-3p (and other miRNAs w/seed CCUGCUG)	TargetScan Human	Moderate (predicted)	PROSC
hsa-miR-370-3p	miR-370-3p (and other miRNAs w/seed CCUGCUG)	TargetScan Human	Moderate (predicted)	PROSER2
hsa-miR-370-3p	miR-370-3p (and other miRNAs w/seed CCUGCUG)	TargetScan Human	High (predicted)	PRPF38A	Systemic Lupus Erythematosus Signaling
hsa-miR-370-3p	miR-370-3p (and other miRNAs w/seed CCUGCUG)	TargetScan Human	Moderate (predicted)	PRR5L	mTOR Signaling
hsa-miR-370-3p	miR-370-3p (and other miRNAs w/seed CCUGCUG)	TargetScan Human	High (predicted)	PRRC2B
hsa-miR-370-3p	miR-370-3p (and other miRNAs w/seed CCUGCUG)	TargetScan Human	High (predicted)	PRTFDC1
hsa-miR-370-3p	miR-370-3p (and other miRNAs w/seed CCUGCUG)	TargetScan Human	Moderate (predicted)	PSAP	Lipid Antigen Presentation by CD1
hsa-miR-370-3p	miR-370-3p (and other miRNAs w/seed CCUGCUG)	TargetScan Human	High (predicted)	PSD2
hsa-miR-370-3p	miR-370-3p (and other miRNAs w/seed CCUGCUG)	TargetScan Human	Moderate (predicted)	PSEN2	Amyloid Processing,ErbB4 Signaling,Mitochondrial Dysfunction,Molecular Mechanisms of Cancer,Notch Signaling,Regulation of the Epithelial-Mesenchymal Transition Pathway
hsa-miR-370-3p	miR-370-3p (and other miRNAs w/seed CCUGCUG)	TargetScan Human	Moderate (predicted)	PSMD2	Protein Ubiquitination Pathway
hsa-miR-370-3p	miR-370-3p (and other miRNAs w/seed CCUGCUG)	TargetScan Human	Moderate (predicted)	PSMD3	Protein Ubiquitination Pathway
hsa-miR-370-3p	miR-370-3p (and other miRNAs w/seed CCUGCUG)	TargetScan Human	High (predicted)	PSMG3
hsa-miR-370-3p	miR-370-3p (and other miRNAs w/seed CCUGCUG)	TargetScan Human	High (predicted)	PSTPIP2
hsa-miR-370-3p	miR-370-3p (and other miRNAs w/seed CCUGCUG)	TargetScan Human	High (predicted)	PTCD1
hsa-miR-370-3p	miR-370-3p (and other miRNAs w/seed CCUGCUG)	TargetScan Human	Moderate (predicted)	PTGES2	Eicosanoid Signaling,Prostanoid Biosynthesis
hsa-miR-370-3p	miR-370-3p (and other miRNAs w/seed CCUGCUG)	TargetScan Human	Moderate (predicted)	PTPN14	Protein Kinase A Signaling
hsa-miR-370-3p	miR-370-3p (and other miRNAs w/seed CCUGCUG)	TargetScan Human	Moderate (predicted)	PTPRJ	3-phosphoinositide Biosynthesis,3-phosphoinositide Degradation,D-myo-inositol (1,4,5,6)-Tetrakisphosphate Biosynthesis,D-myo-inositol (3,4,5,6)-tetrakisphosphate Biosynthesis,D-myo-inositol-5-phosphate Metabolism,Protein Kinase A Signaling,Superpathway of Inositol Phosphate Compounds
hsa-miR-370-3p	miR-370-3p (and other miRNAs w/seed CCUGCUG)	TargetScan Human	High (predicted)	PTRF	Caveolar-mediated Endocytosis Signaling
hsa-miR-370-3p	miR-370-3p (and other miRNAs w/seed CCUGCUG)	TargetScan Human	Moderate (predicted)	PUS7
hsa-miR-370-3p	miR-370-3p (and other miRNAs w/seed CCUGCUG)	TargetScan Human	Moderate (predicted)	PXDN
hsa-miR-370-3p	miR-370-3p (and other miRNAs w/seed CCUGCUG)	TargetScan Human	High (predicted)	PXMP4
hsa-miR-370-3p	miR-370-3p (and other miRNAs w/seed CCUGCUG)	TargetScan Human	High (predicted)	QKI
hsa-miR-370-3p	miR-370-3p (and other miRNAs w/seed CCUGCUG)	TargetScan Human	Moderate (predicted)	QSER1
hsa-miR-370-3p	miR-370-3p (and other miRNAs w/seed CCUGCUG)	TargetScan Human	High (predicted)	RAB11A	Clathrin-mediated Endocytosis Signaling,Fcγ Receptor-mediated Phagocytosis in Macrophages and Monocytes
hsa-miR-370-3p	miR-370-3p (and other miRNAs w/seed CCUGCUG)	TargetScan Human	High (predicted)	RAB11FIP3
hsa-miR-370-3p	miR-370-3p (and other miRNAs w/seed CCUGCUG)	TargetScan Human	Moderate (predicted)	RAB15
hsa-miR-370-3p	miR-370-3p (and other miRNAs w/seed CCUGCUG)	TargetScan Human	High (predicted)	RAB36
hsa-miR-370-3p	miR-370-3p (and other miRNAs w/seed CCUGCUG)	TargetScan Human	Moderate (predicted)	RAB43
hsa-miR-370-3p	miR-370-3p (and other miRNAs w/seed CCUGCUG)	TargetScan Human	Moderate (predicted)	RAB7A	Clathrin-mediated Endocytosis Signaling,IL-12 Signaling and Production in Macrophages,phagosome maturation,Remodeling of Epithelial Adherens Junctions
hsa-miR-370-3p	miR-370-3p (and other miRNAs w/seed CCUGCUG)	TargetScan Human	High (predicted)	RALGAPA2
hsa-miR-370-3p	miR-370-3p (and other miRNAs w/seed CCUGCUG)	TargetScan Human	High (predicted)	RALY
hsa-miR-370-3p	miR-370-3p (and other miRNAs w/seed CCUGCUG)	TargetScan Human	High (predicted)	RAP1GDS1
hsa-miR-370-3p	miR-370-3p (and other miRNAs w/seed CCUGCUG)	TargetScan Human	High (predicted)	RAPGEF1	Ephrin Receptor Signaling,Epithelial Adherens Junction Signaling,ERK/MAPK Signaling,HGF Signaling,IL-3 Signaling,Insulin Receptor Signaling,Integrin Signaling,Molecular Mechanisms of Cancer,Renal Cell Carcinoma Signaling
hsa-miR-370-3p	miR-370-3p (and other miRNAs w/seed CCUGCUG)	TargetScan Human	Moderate (predicted)	RAPGEF3	cAMP-mediated signaling,ERK/MAPK Signaling,G-Protein Coupled Receptor Signaling,Gαs Signaling,Leukocyte Extravasation Signaling,Molecular Mechanisms of Cancer,Phospholipase C Signaling,Synaptic Long Term Potentiation
hsa-miR-370-3p	miR-370-3p (and other miRNAs w/seed CCUGCUG)	TargetScan Human	High (predicted)	RAPGEFL1
hsa-miR-370-3p	miR-370-3p (and other miRNAs w/seed CCUGCUG)	TargetScan Human	High (predicted)	RASGRF1	Molecular Mechanisms of Cancer
hsa-miR-370-3p	miR-370-3p (and other miRNAs w/seed CCUGCUG)	TargetScan Human	Moderate (predicted)	RASGRP1	G-Protein Coupled Receptor Signaling,Leukocyte Extravasation Signaling,Molecular Mechanisms of Cancer,T Cell Receptor Signaling
hsa-miR-370-3p	miR-370-3p (and other miRNAs w/seed CCUGCUG)	TargetScan Human	High (predicted)	RASGRP4
hsa-miR-370-3p	miR-370-3p (and other miRNAs w/seed CCUGCUG)	TargetScan Human	Moderate (predicted)	RASL12
hsa-miR-370-3p	miR-370-3p (and other miRNAs w/seed CCUGCUG)	TargetScan Human	High (predicted)	RASSF1	Bladder Cancer Signaling,HIPPO signaling,Non-Small Cell Lung Cancer Signaling
hsa-miR-370-3p	miR-370-3p (and other miRNAs w/seed CCUGCUG)	TargetScan Human	High (predicted)	RASSF4
hsa-miR-370-3p	miR-370-3p (and other miRNAs w/seed CCUGCUG)	TargetScan Human	Moderate (predicted)	RASSF8
hsa-miR-370-3p	miR-370-3p (and other miRNAs w/seed CCUGCUG)	TargetScan Human	Moderate (predicted)	RAVER1
hsa-miR-370-3p	miR-370-3p (and other miRNAs w/seed CCUGCUG)	TargetScan Human	High (predicted)	RAVER2
hsa-miR-370-3p	miR-370-3p (and other miRNAs w/seed CCUGCUG)	TargetScan Human	Moderate (predicted)	RB1CC1	autophagy,Breast Cancer Regulation by Stathmin1
hsa-miR-370-3p	miR-370-3p (and other miRNAs w/seed CCUGCUG)	TargetScan Human	High (predicted)	RBBP4	Adipogenesis pathway,DNA Methylation and Transcriptional Repression Signaling
hsa-miR-370-3p	miR-370-3p (and other miRNAs w/seed CCUGCUG)	TargetScan Human	Moderate (predicted)	RBBP8NL
hsa-miR-370-3p	miR-370-3p (and other miRNAs w/seed CCUGCUG)	TargetScan Human	High (predicted)	RBM15B
hsa-miR-370-3p	miR-370-3p (and other miRNAs w/seed CCUGCUG)	TargetScan Human	Moderate (predicted)	RBM33
hsa-miR-370-3p	miR-370-3p (and other miRNAs w/seed CCUGCUG)	TargetScan Human	High (predicted)	RBP1	Acute Phase Response Signaling,Adipogenesis pathway,RAR Activation,Retinoate Biosynthesis I,Retinoate Biosynthesis II,Retinol Biosynthesis,The Visual Cycle
hsa-miR-370-3p	miR-370-3p (and other miRNAs w/seed CCUGCUG)	TargetScan Human	Moderate (predicted)	RBPJL
hsa-miR-370-3p	miR-370-3p (and other miRNAs w/seed CCUGCUG)	TargetScan Human	Moderate (predicted)	RBSN
hsa-miR-370-3p	miR-370-3p (and other miRNAs w/seed CCUGCUG)	TargetScan Human	High (predicted)	RCBTB1
hsa-miR-370-3p	miR-370-3p (and other miRNAs w/seed CCUGCUG)	TargetScan Human	Moderate (predicted)	RDH12	RAR Activation,Retinoate Biosynthesis I,Retinol Biosynthesis,The Visual Cycle
hsa-miR-370-3p	miR-370-3p (and other miRNAs w/seed CCUGCUG)	TargetScan Human	Moderate (predicted)	REEP5
hsa-miR-370-3p	miR-370-3p (and other miRNAs w/seed CCUGCUG)	TargetScan Human	Moderate (predicted)	RELL1
hsa-miR-370-3p	miR-370-3p (and other miRNAs w/seed CCUGCUG)	TargetScan Human	Moderate (predicted)	RER1
hsa-miR-370-3p	miR-370-3p (and other miRNAs w/seed CCUGCUG)	TargetScan Human	Moderate (predicted)	REST	Huntington's Disease Signaling,Role of Oct4 in Mammalian Embryonic Stem Cell Pluripotency,Transcriptional Regulatory Network in Embryonic Stem Cells
hsa-miR-370-3p	miR-370-3p (and other miRNAs w/seed CCUGCUG)	TargetScan Human	High (predicted)	RETSAT
hsa-miR-370-3p	miR-370-3p (and other miRNAs w/seed CCUGCUG)	TargetScan Human	Moderate (predicted)	RFX2
hsa-miR-370-3p	miR-370-3p (and other miRNAs w/seed CCUGCUG)	TargetScan Human	High (predicted)	RFX7
hsa-miR-370-3p	miR-370-3p (and other miRNAs w/seed CCUGCUG)	TargetScan Human	Moderate (predicted)	RGAG1
hsa-miR-370-3p	miR-370-3p (and other miRNAs w/seed CCUGCUG)	TargetScan Human	High (predicted)	RGS3	Axonal Guidance Signaling,Ephrin B Signaling,Ephrin Receptor Signaling
hsa-miR-370-3p	miR-370-3p (and other miRNAs w/seed CCUGCUG)	TargetScan Human	High (predicted)	RGS7BP
hsa-miR-370-3p	miR-370-3p (and other miRNAs w/seed CCUGCUG)	TargetScan Human	Moderate (predicted)	RHOBTB2
hsa-miR-370-3p	miR-370-3p (and other miRNAs w/seed CCUGCUG)	TargetScan Human	Moderate (predicted)	RILPL1
hsa-miR-370-3p	miR-370-3p (and other miRNAs w/seed CCUGCUG)	TargetScan Human	Moderate (predicted)	RIMS2
hsa-miR-370-3p	miR-370-3p (and other miRNAs w/seed CCUGCUG)	TargetScan Human	Moderate (predicted)	RNF112
hsa-miR-370-3p	miR-370-3p (and other miRNAs w/seed CCUGCUG)	TargetScan Human	High (predicted)	RNF169
hsa-miR-370-3p	miR-370-3p (and other miRNAs w/seed CCUGCUG)	TargetScan Human	Moderate (predicted)	RNF170
hsa-miR-370-3p	miR-370-3p (and other miRNAs w/seed CCUGCUG)	TargetScan Human	Moderate (predicted)	RNF180
hsa-miR-370-3p	miR-370-3p (and other miRNAs w/seed CCUGCUG)	TargetScan Human	Moderate (predicted)	RNF213
hsa-miR-370-3p	miR-370-3p (and other miRNAs w/seed CCUGCUG)	TargetScan Human	Moderate (predicted)	RNF215
hsa-miR-370-3p	miR-370-3p (and other miRNAs w/seed CCUGCUG)	TargetScan Human	Moderate (predicted)	RP9
hsa-miR-370-3p	miR-370-3p (and other miRNAs w/seed CCUGCUG)	TargetScan Human	Moderate (predicted)	RPS24	EIF2 Signaling,mTOR Signaling,Regulation of eIF4 and p70S6K Signaling
hsa-miR-370-3p	miR-370-3p (and other miRNAs w/seed CCUGCUG)	TargetScan Human	Moderate (predicted)	RPS6KA6	CNTF Signaling,ERK5 Signaling,FLT3 Signaling in Hematopoietic Progenitor Cells,Growth Hormone Signaling,Melanocyte Development and Pigmentation Signaling,mTOR Signaling,NGF Signaling,p38 MAPK Signaling,Role of IL-17F in Allergic Inflammatory Airway Diseases,Role of Tissue Factor in Cancer,UVA-Induced MAPK Signaling
hsa-miR-370-3p	miR-370-3p (and other miRNAs w/seed CCUGCUG)	TargetScan Human	Moderate (predicted)	RPS6KB2	Acute Myeloid Leukemia Signaling,B Cell Receptor Signaling,CNTF Signaling,ERK5 Signaling,Fcγ Receptor-mediated Phagocytosis in Macrophages and Monocytes,Growth Hormone Signaling,IGF-1 Signaling,IL-4 Signaling,Insulin Receptor Signaling,Melanocyte Development and Pigmentation Signaling,mTOR Signaling,Neuregulin Signaling,NGF Signaling,Ovarian Cancer Signaling,p38 MAPK Signaling,PI3K/AKT Signaling,…
hsa-miR-370-3p	miR-370-3p (and other miRNAs w/seed CCUGCUG)	TargetScan Human	Moderate (predicted)	RRP1
hsa-miR-370-3p	miR-370-3p (and other miRNAs w/seed CCUGCUG)	TargetScan Human	Moderate (predicted)	RRP1B
hsa-miR-370-3p	miR-370-3p (and other miRNAs w/seed CCUGCUG)	TargetScan Human	Moderate (predicted)	RSAD2	Role of Lipids/Lipid Rafts in the Pathogenesis of Influenza
hsa-miR-370-3p	miR-370-3p (and other miRNAs w/seed CCUGCUG)	TargetScan Human	High (predicted)	RSPO1
hsa-miR-370-3p	miR-370-3p (and other miRNAs w/seed CCUGCUG)	TargetScan Human	High (predicted)	RTN4RL1
hsa-miR-370-3p	miR-370-3p (and other miRNAs w/seed CCUGCUG)	TargetScan Human	High (predicted)	RUNX1	Acute Myeloid Leukemia Signaling,GM-CSF Signaling
hsa-miR-370-3p	miR-370-3p (and other miRNAs w/seed CCUGCUG)	TargetScan Human	High (predicted)	RUNX1T1	Adipogenesis pathway
hsa-miR-370-3p	miR-370-3p (and other miRNAs w/seed CCUGCUG)	TargetScan Human	High (predicted)	SAP30BP
hsa-miR-370-3p	miR-370-3p (and other miRNAs w/seed CCUGCUG)	TargetScan Human	Moderate (predicted)	SARS	Selenocysteine Biosynthesis II (Archaea and Eukaryotes),tRNA Charging
hsa-miR-370-3p	miR-370-3p (and other miRNAs w/seed CCUGCUG)	TargetScan Human	High (predicted)	SCG3
hsa-miR-370-3p	miR-370-3p (and other miRNAs w/seed CCUGCUG)	TargetScan Human	High (predicted)	SCML4
hsa-miR-370-3p	miR-370-3p (and other miRNAs w/seed CCUGCUG)	TargetScan Human	High (predicted)	SCN3B
hsa-miR-370-3p	miR-370-3p (and other miRNAs w/seed CCUGCUG)	TargetScan Human	High (predicted)	SCN5A
hsa-miR-370-3p	miR-370-3p (and other miRNAs w/seed CCUGCUG)	TargetScan Human	Moderate (predicted)	SCN7A
hsa-miR-370-3p	miR-370-3p (and other miRNAs w/seed CCUGCUG)	TargetScan Human	Moderate (predicted)	SCRN1
hsa-miR-370-3p	miR-370-3p (and other miRNAs w/seed CCUGCUG)	TargetScan Human	High (predicted)	SCUBE3
hsa-miR-370-3p	miR-370-3p (and other miRNAs w/seed CCUGCUG)	TargetScan Human	Moderate (predicted)	SEC14L2
hsa-miR-370-3p	miR-370-3p (and other miRNAs w/seed CCUGCUG)	TargetScan Human	Moderate (predicted)	SEC22C
hsa-miR-370-3p	miR-370-3p (and other miRNAs w/seed CCUGCUG)	TargetScan Human	Moderate (predicted)	SEMA4D	Axonal Guidance Signaling,Semaphorin Signaling in Neurons
hsa-miR-370-3p	miR-370-3p (and other miRNAs w/seed CCUGCUG)	TargetScan Human	Moderate (predicted)	SEMA4G	Axonal Guidance Signaling
hsa-miR-370-3p	miR-370-3p (and other miRNAs w/seed CCUGCUG)	TargetScan Human	High (predicted)	SEMA6A	Axonal Guidance Signaling
hsa-miR-370-3p	miR-370-3p (and other miRNAs w/seed CCUGCUG)	TargetScan Human	High (predicted)	SENP5
hsa-miR-370-3p	miR-370-3p (and other miRNAs w/seed CCUGCUG)	TargetScan Human	Moderate (predicted)	SERPINA4
hsa-miR-370-3p	miR-370-3p (and other miRNAs w/seed CCUGCUG)	TargetScan Human	High (predicted)	SERTAD4
hsa-miR-370-3p	miR-370-3p (and other miRNAs w/seed CCUGCUG)	TargetScan Human	High (predicted)	SEZ6
hsa-miR-370-3p	miR-370-3p (and other miRNAs w/seed CCUGCUG)	TargetScan Human	Moderate (predicted)	SF3B3
hsa-miR-370-3p	miR-370-3p (and other miRNAs w/seed CCUGCUG)	TargetScan Human	Moderate (predicted)	SF3B5
hsa-miR-370-3p	miR-370-3p (and other miRNAs w/seed CCUGCUG)	TargetScan Human	Moderate (predicted)	SGCZ
hsa-miR-370-3p	miR-370-3p (and other miRNAs w/seed CCUGCUG)	TargetScan Human	Moderate (predicted)	SGTA
hsa-miR-370-3p	miR-370-3p (and other miRNAs w/seed CCUGCUG)	TargetScan Human	High (predicted)	SH3BGRL2
hsa-miR-370-3p	miR-370-3p (and other miRNAs w/seed CCUGCUG)	TargetScan Human	High (predicted)	SH3BP2	Natural Killer Cell Signaling
hsa-miR-370-3p	miR-370-3p (and other miRNAs w/seed CCUGCUG)	TargetScan Human	High (predicted)	SH3D19
hsa-miR-370-3p	miR-370-3p (and other miRNAs w/seed CCUGCUG)	TargetScan Human	Moderate (predicted)	SHC3	Endothelin-1 Signaling,Renin-Angiotensin Signaling
hsa-miR-370-3p	miR-370-3p (and other miRNAs w/seed CCUGCUG)	TargetScan Human	High (predicted)	SHE
hsa-miR-370-3p	miR-370-3p (and other miRNAs w/seed CCUGCUG)	TargetScan Human	Moderate (predicted)	SHPK
hsa-miR-370-3p	miR-370-3p (and other miRNAs w/seed CCUGCUG)	TargetScan Human	Moderate (predicted)	SHROOM3
hsa-miR-370-3p	miR-370-3p (and other miRNAs w/seed CCUGCUG)	TargetScan Human	Moderate (predicted)	SIDT1
hsa-miR-370-3p	miR-370-3p (and other miRNAs w/seed CCUGCUG)	TargetScan Human	High (predicted)	SIDT2
hsa-miR-370-3p	miR-370-3p (and other miRNAs w/seed CCUGCUG)	TargetScan Human	Moderate (predicted)	SIN3A	Adipogenesis pathway,Bladder Cancer Signaling,Cell Cycle: G1/S Checkpoint Regulation,Chronic Myeloid Leukemia Signaling,Cyclins and Cell Cycle Regulation,DNA Methylation and Transcriptional Repression Signaling,Glioma Signaling,Huntington's Disease Signaling,Molecular Mechanisms of Cancer,Non-Small Cell Lung Cancer Signaling,Nur77 Signaling in T Lymphocytes,Ovarian Cancer Signaling,Pancreatic Ade…
hsa-miR-370-3p	miR-370-3p (and other miRNAs w/seed CCUGCUG)	TargetScan Human	High (predicted)	SIPA1L2
hsa-miR-370-3p	miR-370-3p (and other miRNAs w/seed CCUGCUG)	TargetScan Human	High (predicted)	SIPA1L3
hsa-miR-370-3p	miR-370-3p (and other miRNAs w/seed CCUGCUG)	TargetScan Human	High (predicted)	SIX1
hsa-miR-370-3p	miR-370-3p (and other miRNAs w/seed CCUGCUG)	TargetScan Human	Moderate (predicted)	SKP1	Antiproliferative Role of TOB in T Cell Signaling,Cell Cycle: G1/S Checkpoint Regulation,Cell Cycle: G2/M DNA Damage Checkpoint Regulation,Cyclins and Cell Cycle Regulation,HIPPO signaling,Protein Ubiquitination Pathway
hsa-miR-370-3p	miR-370-3p (and other miRNAs w/seed CCUGCUG)	TargetScan Human	High (predicted)	SLAMF6
hsa-miR-370-3p	miR-370-3p (and other miRNAs w/seed CCUGCUG)	TargetScan Human	Moderate (predicted)	SLC11A1
hsa-miR-370-3p	miR-370-3p (and other miRNAs w/seed CCUGCUG)	TargetScan Human	Moderate (predicted)	SLC12A1	Aldosterone Signaling in Epithelial Cells
hsa-miR-370-3p	miR-370-3p (and other miRNAs w/seed CCUGCUG)	TargetScan Human	High (predicted)	SLC16A12
hsa-miR-370-3p	miR-370-3p (and other miRNAs w/seed CCUGCUG)	TargetScan Human	Moderate (predicted)	SLC22A3
hsa-miR-370-3p	miR-370-3p (and other miRNAs w/seed CCUGCUG)	TargetScan Human	High (predicted)	SLC24A4
hsa-miR-370-3p	miR-370-3p (and other miRNAs w/seed CCUGCUG)	TargetScan Human	Moderate (predicted)	SLC25A10	Induction of Apoptosis by HIV1
hsa-miR-370-3p	miR-370-3p (and other miRNAs w/seed CCUGCUG)	TargetScan Human	Moderate (predicted)	SLC25A24
hsa-miR-370-3p	miR-370-3p (and other miRNAs w/seed CCUGCUG)	TargetScan Human	Moderate (predicted)	SLC27A4	Fatty Acid Activation,Fatty Acid β-oxidation I,LPS/IL-1 Mediated Inhibition of RXR Function,Mitochondrial L-carnitine Shuttle Pathway,Stearate Biosynthesis I (Animals),Type II Diabetes Mellitus Signaling,γ-linolenate Biosynthesis II (Animals)
hsa-miR-370-3p	miR-370-3p (and other miRNAs w/seed CCUGCUG)	TargetScan Human	Moderate (predicted)	SLC2A1	AMPK Signaling,Antioxidant Action of Vitamin C,HIF1α Signaling,Renal Cell Carcinoma Signaling,TR/RXR Activation,Vitamin-C Transport
hsa-miR-370-3p	miR-370-3p (and other miRNAs w/seed CCUGCUG)	TargetScan Human	Moderate (predicted)	SLC2A11
hsa-miR-370-3p	miR-370-3p (and other miRNAs w/seed CCUGCUG)	TargetScan Human	Moderate (predicted)	SLC2A12
hsa-miR-370-3p	miR-370-3p (and other miRNAs w/seed CCUGCUG)	TargetScan Human	High (predicted)	SLC30A9
hsa-miR-370-3p	miR-370-3p (and other miRNAs w/seed CCUGCUG)	TargetScan Human	Moderate (predicted)	SLC35C2
hsa-miR-370-3p	miR-370-3p (and other miRNAs w/seed CCUGCUG)	TargetScan Human	High (predicted)	SLC35F2
hsa-miR-370-3p	miR-370-3p (and other miRNAs w/seed CCUGCUG)	TargetScan Human	High (predicted)	SLC35F6
hsa-miR-370-3p	miR-370-3p (and other miRNAs w/seed CCUGCUG)	TargetScan Human	Moderate (predicted)	SLC39A8
hsa-miR-370-3p	miR-370-3p (and other miRNAs w/seed CCUGCUG)	TargetScan Human	Moderate (predicted)	SLC43A2
hsa-miR-370-3p	miR-370-3p (and other miRNAs w/seed CCUGCUG)	TargetScan Human	High (predicted)	SLC46A1
hsa-miR-370-3p	miR-370-3p (and other miRNAs w/seed CCUGCUG)	TargetScan Human	High (predicted)	SLC48A1
hsa-miR-370-3p	miR-370-3p (and other miRNAs w/seed CCUGCUG)	TargetScan Human	High (predicted)	SLC4A4
hsa-miR-370-3p	miR-370-3p (and other miRNAs w/seed CCUGCUG)	TargetScan Human	High (predicted)	SLC6A14
hsa-miR-370-3p	miR-370-3p (and other miRNAs w/seed CCUGCUG)	TargetScan Human	Moderate (predicted)	SLC6A6
hsa-miR-370-3p	miR-370-3p (and other miRNAs w/seed CCUGCUG)	TargetScan Human	High (predicted)	SLC7A1	eNOS Signaling,Nitric Oxide Signaling in the Cardiovascular System
hsa-miR-370-3p	miR-370-3p (and other miRNAs w/seed CCUGCUG)	TargetScan Human	High (predicted)	SLC9A4
hsa-miR-370-3p	miR-370-3p (and other miRNAs w/seed CCUGCUG)	TargetScan Human	Moderate (predicted)	SLPI	Glucocorticoid Receptor Signaling
hsa-miR-370-3p	miR-370-3p (and other miRNAs w/seed CCUGCUG)	TargetScan Human	Moderate (predicted)	SLX1A/SLX1B
hsa-miR-370-3p	miR-370-3p (and other miRNAs w/seed CCUGCUG)	TargetScan Human	High (predicted)	SMARCA5
hsa-miR-370-3p	miR-370-3p (and other miRNAs w/seed CCUGCUG)	TargetScan Human	High (predicted)	SMARCD1	AMPK Signaling,Glucocorticoid Receptor Signaling,Hereditary Breast Cancer Signaling,RAR Activation,Role of BRCA1 in DNA Damage Response
hsa-miR-370-3p	miR-370-3p (and other miRNAs w/seed CCUGCUG)	TargetScan Human	High (predicted)	SMC1A	ATM Signaling,Mitotic Roles of Polo-Like Kinase
hsa-miR-370-3p	miR-370-3p (and other miRNAs w/seed CCUGCUG)	TargetScan Human	High (predicted)	SMG9
hsa-miR-370-3p	miR-370-3p (and other miRNAs w/seed CCUGCUG)	TargetScan Human	Moderate (predicted)	SMIM3
hsa-miR-370-3p	miR-370-3p (and other miRNAs w/seed CCUGCUG)	TargetScan Human	High (predicted)	SMO	Adipogenesis pathway,Axonal Guidance Signaling,Basal Cell Carcinoma Signaling,Colorectal Cancer Metastasis Signaling,Corticotropin Releasing Hormone Signaling,Factors Promoting Cardiogenesis in Vertebrates,Glioblastoma Multiforme Signaling,Human Embryonic Stem Cell Pluripotency,Molecular Mechanisms of Cancer,Mouse Embryonic Stem Cell Pluripotency,Ovarian Cancer Signaling,PCP pathway,Protein Kinas…
hsa-miR-370-3p	miR-370-3p (and other miRNAs w/seed CCUGCUG)	TargetScan Human	High (predicted)	SMURF1	BMP signaling pathway,Protein Ubiquitination Pathway,Regulation of the Epithelial-Mesenchymal Transition Pathway,Role of Osteoblasts, Osteoclasts and Chondrocytes in Rheumatoid Arthritis,TGF-β Signaling,Tight Junction Signaling
hsa-miR-370-3p	miR-370-3p (and other miRNAs w/seed CCUGCUG)	TargetScan Human	Moderate (predicted)	SNAI1	Epithelial Adherens Junction Signaling,ILK Signaling,Regulation of the Epithelial-Mesenchymal Transition Pathway
hsa-miR-370-3p	miR-370-3p (and other miRNAs w/seed CCUGCUG)	TargetScan Human	Moderate (predicted)	SNAP23
hsa-miR-370-3p	miR-370-3p (and other miRNAs w/seed CCUGCUG)	TargetScan Human	Moderate (predicted)	SNRNP200	Systemic Lupus Erythematosus Signaling
hsa-miR-370-3p	miR-370-3p (and other miRNAs w/seed CCUGCUG)	TargetScan Human	Moderate (predicted)	SNRNP25	Systemic Lupus Erythematosus Signaling
hsa-miR-370-3p	miR-370-3p (and other miRNAs w/seed CCUGCUG)	TargetScan Human	Moderate (predicted)	SNTB1	nNOS Signaling in Skeletal Muscle Cells
hsa-miR-370-3p	miR-370-3p (and other miRNAs w/seed CCUGCUG)	TargetScan Human	Moderate (predicted)	SNX5
hsa-miR-370-3p	miR-370-3p (and other miRNAs w/seed CCUGCUG)	TargetScan Human	High (predicted)	SORT1
hsa-miR-370-3p	miR-370-3p (and other miRNAs w/seed CCUGCUG)	TargetScan Human	High (predicted)	SOS1	Actin Cytoskeleton Signaling,Actin Nucleation by ARP-WASP Complex,Acute Myeloid Leukemia Signaling,Acute Phase Response Signaling,Aldosterone Signaling in Epithelial Cells,Angiopoietin Signaling,Axonal Guidance Signaling,B Cell Receptor Signaling,BMP signaling pathway,Breast Cancer Regulation by Stathmin1,Cardiac Hypertrophy Signaling,Cholecystokinin/Gastrin-mediated Signaling,Chronic Myeloid Leu…
hsa-miR-370-3p	miR-370-3p (and other miRNAs w/seed CCUGCUG)	TargetScan Human	High (predicted)	SOX12	Wnt/β-catenin Signaling
hsa-miR-370-3p	miR-370-3p (and other miRNAs w/seed CCUGCUG)	TargetScan Human	Moderate (predicted)	SPACA3
hsa-miR-370-3p	miR-370-3p (and other miRNAs w/seed CCUGCUG)	TargetScan Human	Moderate (predicted)	SPAG16
hsa-miR-370-3p	miR-370-3p (and other miRNAs w/seed CCUGCUG)	TargetScan Human	High (predicted)	SPANXN1
hsa-miR-370-3p	miR-370-3p (and other miRNAs w/seed CCUGCUG)	TargetScan Human	High (predicted)	SPATA2
hsa-miR-370-3p	miR-370-3p (and other miRNAs w/seed CCUGCUG)	TargetScan Human	High (predicted)	SPATA2L
hsa-miR-370-3p	miR-370-3p (and other miRNAs w/seed CCUGCUG)	TargetScan Human	Moderate (predicted)	SPATA33
hsa-miR-370-3p	miR-370-3p (and other miRNAs w/seed CCUGCUG)	TargetScan Human	High (predicted)	SPDYE1
hsa-miR-370-3p	miR-370-3p (and other miRNAs w/seed CCUGCUG)	TargetScan Human	High (predicted)	SPDYE2 (includes others)
hsa-miR-370-3p	miR-370-3p (and other miRNAs w/seed CCUGCUG)	TargetScan Human	High (predicted)	SPDYE3
hsa-miR-370-3p	miR-370-3p (and other miRNAs w/seed CCUGCUG)	TargetScan Human	Moderate (predicted)	SPOCK2
hsa-miR-370-3p	miR-370-3p (and other miRNAs w/seed CCUGCUG)	TargetScan Human	High (predicted)	SPPL3
hsa-miR-370-3p	miR-370-3p (and other miRNAs w/seed CCUGCUG)	TargetScan Human	High (predicted)	SPRYD3
hsa-miR-370-3p	miR-370-3p (and other miRNAs w/seed CCUGCUG)	TargetScan Human	High (predicted)	SPTSSB
hsa-miR-370-3p	miR-370-3p (and other miRNAs w/seed CCUGCUG)	TargetScan Human	High (predicted)	SPTY2D1
hsa-miR-370-3p	miR-370-3p (and other miRNAs w/seed CCUGCUG)	TargetScan Human	Moderate (predicted)	SQSTM1	autophagy,NRF2-mediated Oxidative Stress Response
hsa-miR-370-3p	miR-370-3p (and other miRNAs w/seed CCUGCUG)	TargetScan Human	High (predicted)	SRRM4
hsa-miR-370-3p	miR-370-3p (and other miRNAs w/seed CCUGCUG)	TargetScan Human	Moderate (predicted)	SRSF11
hsa-miR-370-3p	miR-370-3p (and other miRNAs w/seed CCUGCUG)	TargetScan Human	High (predicted)	SRSF6
hsa-miR-370-3p	miR-370-3p (and other miRNAs w/seed CCUGCUG)	TargetScan Human	Moderate (predicted)	SRXN1
hsa-miR-370-3p	miR-370-3p (and other miRNAs w/seed CCUGCUG)	TargetScan Human	High (predicted)	SSH2	Actin Cytoskeleton Signaling
hsa-miR-370-3p	miR-370-3p (and other miRNAs w/seed CCUGCUG)	TargetScan Human	High (predicted)	ST3GAL3
hsa-miR-370-3p	miR-370-3p (and other miRNAs w/seed CCUGCUG)	TargetScan Human	High (predicted)	ST6GAL1
hsa-miR-370-3p	miR-370-3p (and other miRNAs w/seed CCUGCUG)	TargetScan Human	Moderate (predicted)	STAC
hsa-miR-370-3p	miR-370-3p (and other miRNAs w/seed CCUGCUG)	TargetScan Human	Moderate (predicted)	STARD8
hsa-miR-370-3p	miR-370-3p (and other miRNAs w/seed CCUGCUG)	TargetScan Human	Moderate (predicted)	STAT2	Activation of IRF by Cytosolic Pattern Recognition Receptors,Dendritic Cell Maturation,FLT3 Signaling in Hematopoietic Progenitor Cells,Interferon Signaling,JAK/Stat Signaling,Role of JAK1, JAK2 and TYK2 in Interferon Signaling,Tec Kinase Signaling
hsa-miR-370-3p	miR-370-3p (and other miRNAs w/seed CCUGCUG)	TargetScan Human	Moderate (predicted)	STEAP3
hsa-miR-370-3p	miR-370-3p (and other miRNAs w/seed CCUGCUG)	TargetScan Human	High (predicted)	STK16
hsa-miR-370-3p	miR-370-3p (and other miRNAs w/seed CCUGCUG)	TargetScan Human	Moderate (predicted)	STK17B
hsa-miR-370-3p	miR-370-3p (and other miRNAs w/seed CCUGCUG)	TargetScan Human	High (predicted)	STK35
hsa-miR-370-3p	miR-370-3p (and other miRNAs w/seed CCUGCUG)	TargetScan Human	Moderate (predicted)	STMN4
hsa-miR-370-3p	miR-370-3p (and other miRNAs w/seed CCUGCUG)	TargetScan Human	Moderate (predicted)	STRA6
hsa-miR-370-3p	miR-370-3p (and other miRNAs w/seed CCUGCUG)	TargetScan Human	High (predicted)	STX1B
hsa-miR-370-3p	miR-370-3p (and other miRNAs w/seed CCUGCUG)	TargetScan Human	Moderate (predicted)	STX7
hsa-miR-370-3p	miR-370-3p (and other miRNAs w/seed CCUGCUG)	TargetScan Human	Moderate (predicted)	STXBP1
hsa-miR-370-3p	miR-370-3p (and other miRNAs w/seed CCUGCUG)	TargetScan Human	Moderate (predicted)	SUDS3	DNA Methylation and Transcriptional Repression Signaling
hsa-miR-370-3p	miR-370-3p (and other miRNAs w/seed CCUGCUG)	TargetScan Human	Moderate (predicted)	SUFU	Axonal Guidance Signaling,Basal Cell Carcinoma Signaling,Molecular Mechanisms of Cancer,Sonic Hedgehog Signaling
hsa-miR-370-3p	miR-370-3p (and other miRNAs w/seed CCUGCUG)	TargetScan Human	High (predicted)	SULF2
hsa-miR-370-3p	miR-370-3p (and other miRNAs w/seed CCUGCUG)	TargetScan Human	Moderate (predicted)	SUN1
hsa-miR-370-3p	miR-370-3p (and other miRNAs w/seed CCUGCUG)	TargetScan Human	Moderate (predicted)	SUN2
hsa-miR-370-3p	miR-370-3p (and other miRNAs w/seed CCUGCUG)	TargetScan Human	High (predicted)	SVEP1
hsa-miR-370-3p	miR-370-3p (and other miRNAs w/seed CCUGCUG)	TargetScan Human	Moderate (predicted)	SYNDIG1L
hsa-miR-370-3p	miR-370-3p (and other miRNAs w/seed CCUGCUG)	TargetScan Human	High (predicted)	SYNGR1
hsa-miR-370-3p	miR-370-3p (and other miRNAs w/seed CCUGCUG)	TargetScan Human	Moderate (predicted)	SYNGR3
hsa-miR-370-3p	miR-370-3p (and other miRNAs w/seed CCUGCUG)	TargetScan Human	Moderate (predicted)	SYNJ2BP-COX16
hsa-miR-370-3p	miR-370-3p (and other miRNAs w/seed CCUGCUG)	TargetScan Human	High (predicted)	SYNPO
hsa-miR-370-3p	miR-370-3p (and other miRNAs w/seed CCUGCUG)	TargetScan Human	High (predicted)	SYNPO2
hsa-miR-370-3p	miR-370-3p (and other miRNAs w/seed CCUGCUG)	TargetScan Human	High (predicted)	SYT12	TR/RXR Activation
hsa-miR-370-3p	miR-370-3p (and other miRNAs w/seed CCUGCUG)	TargetScan Human	High (predicted)	SYT14
hsa-miR-370-3p	miR-370-3p (and other miRNAs w/seed CCUGCUG)	TargetScan Human	Moderate (predicted)	SYT15
hsa-miR-370-3p	miR-370-3p (and other miRNAs w/seed CCUGCUG)	TargetScan Human	Moderate (predicted)	SYTL3
hsa-miR-370-3p	miR-370-3p (and other miRNAs w/seed CCUGCUG)	TargetScan Human	High (predicted)	SZT2
hsa-miR-370-3p	miR-370-3p (and other miRNAs w/seed CCUGCUG)	TargetScan Human	Moderate (predicted)	T	Embryonic Stem Cell Differentiation into Cardiac Lineages,Glycine Cleavage Complex,Mouse Embryonic Stem Cell Pluripotency,Role of NANOG in Mammalian Embryonic Stem Cell Pluripotency
hsa-miR-370-3p	miR-370-3p (and other miRNAs w/seed CCUGCUG)	TargetScan Human	Moderate (predicted)	TAB1	Acute Phase Response Signaling,BMP signaling pathway,Cardiac Hypertrophy Signaling,Dendritic Cell Maturation,Glucocorticoid Receptor Signaling,IL-1 Signaling,IL-10 Signaling,IL-6 Signaling,iNOS Signaling,Molecular Mechanisms of Cancer,Mouse Embryonic Stem Cell Pluripotency,NF-κB Signaling,p38 MAPK Signaling,PPAR Signaling,SAPK/JNK Signaling,TGF-β Signaling,Toll-like Receptor Signaling,Wnt/β-caten…
hsa-miR-370-3p	miR-370-3p (and other miRNAs w/seed CCUGCUG)	TargetScan Human	High (predicted)	TADA1
hsa-miR-370-3p	miR-370-3p (and other miRNAs w/seed CCUGCUG)	TargetScan Human	High (predicted)	TAF8
hsa-miR-370-3p	miR-370-3p (and other miRNAs w/seed CCUGCUG)	TargetScan Human	High (predicted)	TANGO6
hsa-miR-370-3p	miR-370-3p (and other miRNAs w/seed CCUGCUG)	TargetScan Human	High (predicted)	TAP2	Antigen Presentation Pathway,Primary Immunodeficiency Signaling,Protein Ubiquitination Pathway
hsa-miR-370-3p	miR-370-3p (and other miRNAs w/seed CCUGCUG)	TargetScan Human	Moderate (predicted)	TBC1D13
hsa-miR-370-3p	miR-370-3p (and other miRNAs w/seed CCUGCUG)	TargetScan Human	High (predicted)	TBC1D29
hsa-miR-370-3p	miR-370-3p (and other miRNAs w/seed CCUGCUG)	TargetScan Human	Moderate (predicted)	TBC1D32
hsa-miR-370-3p	miR-370-3p (and other miRNAs w/seed CCUGCUG)	TargetScan Human	Moderate (predicted)	TCL1A	Role of NANOG in Mammalian Embryonic Stem Cell Pluripotency
hsa-miR-370-3p	miR-370-3p (and other miRNAs w/seed CCUGCUG)	TargetScan Human	Moderate (predicted)	TENM2
hsa-miR-370-3p	miR-370-3p (and other miRNAs w/seed CCUGCUG)	TargetScan Human	Moderate (predicted)	TET2
hsa-miR-370-3p	miR-370-3p (and other miRNAs w/seed CCUGCUG)	TargetScan Human	Moderate (predicted)	TEX29
hsa-miR-370-3p	miR-370-3p (and other miRNAs w/seed CCUGCUG)	TargetScan Human	High (predicted)	TFDP2
hsa-miR-370-3p	miR-370-3p (and other miRNAs w/seed CCUGCUG)	TargetScan Human	Moderate (predicted)	TFRC	Clathrin-mediated Endocytosis Signaling,Virus Entry via Endocytic Pathways
hsa-miR-370-3p	miR-370-3p (and other miRNAs w/seed CCUGCUG)	TargetScan Human	High (predicted)	TGFBR2	Antiproliferative Role of TOB in T Cell Signaling,Cardiac Hypertrophy Signaling,Chronic Myeloid Leukemia Signaling,Colorectal Cancer Metastasis Signaling,Epithelial Adherens Junction Signaling,Factors Promoting Cardiogenesis in Vertebrates,Germ Cell-Sertoli Cell Junction Signaling,Glucocorticoid Receptor Signaling,Hepatic Fibrosis / Hepatic Stellate Cell Activation,Human Embryonic Stem Cell Pluri…
hsa-miR-370-3p	miR-370-3p (and other miRNAs w/seed CCUGCUG)	TargetScan Human	Moderate (predicted)	TGM4
hsa-miR-370-3p	miR-370-3p (and other miRNAs w/seed CCUGCUG)	TargetScan Human	Moderate (predicted)	TGOLN2
hsa-miR-370-3p	miR-370-3p (and other miRNAs w/seed CCUGCUG)	TargetScan Human	High (predicted)	THRA	TR/RXR Activation
hsa-miR-370-3p	miR-370-3p (and other miRNAs w/seed CCUGCUG)	TargetScan Human	Moderate (predicted)	THUMPD3
hsa-miR-370-3p	miR-370-3p (and other miRNAs w/seed CCUGCUG)	TargetScan Human	Moderate (predicted)	TIRAP	Hepatic Cholestasis,NF-κB Signaling,Toll-like Receptor Signaling
hsa-miR-370-3p	miR-370-3p (and other miRNAs w/seed CCUGCUG)	TargetScan Human	High (predicted)	TM9SF4
hsa-miR-370-3p	miR-370-3p (and other miRNAs w/seed CCUGCUG)	TargetScan Human	High (predicted)	TMC8
hsa-miR-370-3p	miR-370-3p (and other miRNAs w/seed CCUGCUG)	TargetScan Human	Moderate (predicted)	TMEM106A
hsa-miR-370-3p	miR-370-3p (and other miRNAs w/seed CCUGCUG)	TargetScan Human	Moderate (predicted)	TMEM119
hsa-miR-370-3p	miR-370-3p (and other miRNAs w/seed CCUGCUG)	TargetScan Human	High (predicted)	TMEM127
hsa-miR-370-3p	miR-370-3p (and other miRNAs w/seed CCUGCUG)	TargetScan Human	Moderate (predicted)	TMEM129
hsa-miR-370-3p	miR-370-3p (and other miRNAs w/seed CCUGCUG)	TargetScan Human	High (predicted)	TMEM130
hsa-miR-370-3p	miR-370-3p (and other miRNAs w/seed CCUGCUG)	TargetScan Human	High (predicted)	TMEM132D
hsa-miR-370-3p	miR-370-3p (and other miRNAs w/seed CCUGCUG)	TargetScan Human	Moderate (predicted)	TMEM143
hsa-miR-370-3p	miR-370-3p (and other miRNAs w/seed CCUGCUG)	TargetScan Human	Moderate (predicted)	TMEM151B
hsa-miR-370-3p	miR-370-3p (and other miRNAs w/seed CCUGCUG)	TargetScan Human	High (predicted)	TMEM154
hsa-miR-370-3p	miR-370-3p (and other miRNAs w/seed CCUGCUG)	TargetScan Human	Moderate (predicted)	TMEM164
hsa-miR-370-3p	miR-370-3p (and other miRNAs w/seed CCUGCUG)	TargetScan Human	Moderate (predicted)	TMEM170A
hsa-miR-370-3p	miR-370-3p (and other miRNAs w/seed CCUGCUG)	TargetScan Human	High (predicted)	TMEM184A
hsa-miR-370-3p	miR-370-3p (and other miRNAs w/seed CCUGCUG)	TargetScan Human	High (predicted)	TMEM192
hsa-miR-370-3p	miR-370-3p (and other miRNAs w/seed CCUGCUG)	TargetScan Human	Moderate (predicted)	TMEM201
hsa-miR-370-3p	miR-370-3p (and other miRNAs w/seed CCUGCUG)	TargetScan Human	Moderate (predicted)	TMEM203
hsa-miR-370-3p	miR-370-3p (and other miRNAs w/seed CCUGCUG)	TargetScan Human	Moderate (predicted)	TMEM229A
hsa-miR-370-3p	miR-370-3p (and other miRNAs w/seed CCUGCUG)	TargetScan Human	Moderate (predicted)	TMEM231
hsa-miR-370-3p	miR-370-3p (and other miRNAs w/seed CCUGCUG)	TargetScan Human	Moderate (predicted)	TMEM25
hsa-miR-370-3p	miR-370-3p (and other miRNAs w/seed CCUGCUG)	TargetScan Human	Moderate (predicted)	TMEM261
hsa-miR-370-3p	miR-370-3p (and other miRNAs w/seed CCUGCUG)	TargetScan Human	High (predicted)	TMEM266
hsa-miR-370-3p	miR-370-3p (and other miRNAs w/seed CCUGCUG)	TargetScan Human	High (predicted)	TMEM40
hsa-miR-370-3p	miR-370-3p (and other miRNAs w/seed CCUGCUG)	TargetScan Human	High (predicted)	TMEM86A
hsa-miR-370-3p	miR-370-3p (and other miRNAs w/seed CCUGCUG)	TargetScan Human	Moderate (predicted)	TMIE
hsa-miR-370-3p	miR-370-3p (and other miRNAs w/seed CCUGCUG)	TargetScan Human	Moderate (predicted)	TMPRSS5
hsa-miR-370-3p	miR-370-3p (and other miRNAs w/seed CCUGCUG)	TargetScan Human	Moderate (predicted)	TMTC1
hsa-miR-370-3p	miR-370-3p (and other miRNAs w/seed CCUGCUG)	TargetScan Human	Moderate (predicted)	TNFAIP3	CD40 Signaling,NF-κB Signaling,TNFR1 Signaling,TNFR2 Signaling,Toll-like Receptor Signaling
hsa-miR-370-3p	miR-370-3p (and other miRNAs w/seed CCUGCUG)	TargetScan Human	Moderate (predicted)	TNFRSF14	Atherosclerosis Signaling,NF-κB Activation by Viruses
hsa-miR-370-3p	miR-370-3p (and other miRNAs w/seed CCUGCUG)	TargetScan Human	High (predicted)	TNNI1	Calcium Signaling,Protein Kinase A Signaling
hsa-miR-370-3p	miR-370-3p (and other miRNAs w/seed CCUGCUG)	TargetScan Human	High (predicted)	TNRC6C
hsa-miR-370-3p	miR-370-3p (and other miRNAs w/seed CCUGCUG)	TargetScan Human	High (predicted)	TOM1L2
hsa-miR-370-3p	miR-370-3p (and other miRNAs w/seed CCUGCUG)	TargetScan Human	Moderate (predicted)	TOMM22
hsa-miR-370-3p	miR-370-3p (and other miRNAs w/seed CCUGCUG)	TargetScan Human	Moderate (predicted)	TOR1AIP2
hsa-miR-370-3p	miR-370-3p (and other miRNAs w/seed CCUGCUG)	TargetScan Human	Moderate (predicted)	TP53BP2	HIPPO signaling,p53 Signaling
hsa-miR-370-3p	miR-370-3p (and other miRNAs w/seed CCUGCUG)	TargetScan Human	Moderate (predicted)	TPCN1
hsa-miR-370-3p	miR-370-3p (and other miRNAs w/seed CCUGCUG)	TargetScan Human	Moderate (predicted)	TPM4	Calcium Signaling
hsa-miR-370-3p	miR-370-3p (and other miRNAs w/seed CCUGCUG)	TargetScan Human	High (predicted)	TPO	Autoimmune Thyroid Disease Signaling,phagosome maturation,Thyroid Hormone Biosynthesis
hsa-miR-370-3p	miR-370-3p (and other miRNAs w/seed CCUGCUG)	TargetScan Human	Moderate (predicted)	TRA2B
hsa-miR-370-3p	miR-370-3p (and other miRNAs w/seed CCUGCUG)	TargetScan Human	Moderate (predicted)	TRABD2B
hsa-miR-370-3p	miR-370-3p (and other miRNAs w/seed CCUGCUG)	TargetScan Human	High (predicted)	TRAF4	Lymphotoxin β Receptor Signaling,NGF Signaling,Role of Macrophages, Fibroblasts and Endothelial Cells in Rheumatoid Arthritis,Small Cell Lung Cancer Signaling,Toll-like Receptor Signaling
hsa-miR-370-3p	miR-370-3p (and other miRNAs w/seed CCUGCUG)	TargetScan Human	High (predicted)	TRAIP
hsa-miR-370-3p	miR-370-3p (and other miRNAs w/seed CCUGCUG)	TargetScan Human	Moderate (predicted)	TRAPPC3
hsa-miR-370-3p	miR-370-3p (and other miRNAs w/seed CCUGCUG)	TargetScan Human	Moderate (predicted)	TREM1	TREM1 Signaling
hsa-miR-370-3p	miR-370-3p (and other miRNAs w/seed CCUGCUG)	TargetScan Human	Moderate (predicted)	TREML2
hsa-miR-370-3p	miR-370-3p (and other miRNAs w/seed CCUGCUG)	TargetScan Human	Moderate (predicted)	TRIB2
hsa-miR-370-3p	miR-370-3p (and other miRNAs w/seed CCUGCUG)	TargetScan Human	Moderate (predicted)	TRIL
hsa-miR-370-3p	miR-370-3p (and other miRNAs w/seed CCUGCUG)	TargetScan Human	High (predicted)	TRIM14
hsa-miR-370-3p	miR-370-3p (and other miRNAs w/seed CCUGCUG)	TargetScan Human	Moderate (predicted)	TRIM25	Role of RIG1-like Receptors in Antiviral Innate Immunity
hsa-miR-370-3p	miR-370-3p (and other miRNAs w/seed CCUGCUG)	TargetScan Human	Moderate (predicted)	TRIM26
hsa-miR-370-3p	miR-370-3p (and other miRNAs w/seed CCUGCUG)	TargetScan Human	High (predicted)	TRIM33
hsa-miR-370-3p	miR-370-3p (and other miRNAs w/seed CCUGCUG)	TargetScan Human	Moderate (predicted)	TRIM44
hsa-miR-370-3p	miR-370-3p (and other miRNAs w/seed CCUGCUG)	TargetScan Human	Moderate (predicted)	TRIM55
hsa-miR-370-3p	miR-370-3p (and other miRNAs w/seed CCUGCUG)	TargetScan Human	High (predicted)	TRIM59
hsa-miR-370-3p	miR-370-3p (and other miRNAs w/seed CCUGCUG)	TargetScan Human	Moderate (predicted)	TRIM67
hsa-miR-370-3p	miR-370-3p (and other miRNAs w/seed CCUGCUG)	TargetScan Human	High (predicted)	TRIT1
hsa-miR-370-3p	miR-370-3p (and other miRNAs w/seed CCUGCUG)	TargetScan Human	Moderate (predicted)	TRMT2B
hsa-miR-370-3p	miR-370-3p (and other miRNAs w/seed CCUGCUG)	TargetScan Human	Moderate (predicted)	TRMT61A
hsa-miR-370-3p	miR-370-3p (and other miRNAs w/seed CCUGCUG)	TargetScan Human	Moderate (predicted)	TRPS1
hsa-miR-370-3p	miR-370-3p (and other miRNAs w/seed CCUGCUG)	TargetScan Human	High (predicted)	TRPV2
hsa-miR-370-3p	miR-370-3p (and other miRNAs w/seed CCUGCUG)	TargetScan Human	Moderate (predicted)	TSLP	Role of JAK1 and JAK3 in γc Cytokine Signaling
hsa-miR-370-3p	miR-370-3p (and other miRNAs w/seed CCUGCUG)	TargetScan Human	Moderate (predicted)	TSSK1B
hsa-miR-370-3p	miR-370-3p (and other miRNAs w/seed CCUGCUG)	TargetScan Human	Moderate (predicted)	TTC28
hsa-miR-370-3p	miR-370-3p (and other miRNAs w/seed CCUGCUG)	TargetScan Human	Moderate (predicted)	TTC5
hsa-miR-370-3p	miR-370-3p (and other miRNAs w/seed CCUGCUG)	TargetScan Human	Moderate (predicted)	TTL
hsa-miR-370-3p	miR-370-3p (and other miRNAs w/seed CCUGCUG)	TargetScan Human	Moderate (predicted)	TTPAL
hsa-miR-370-3p	miR-370-3p (and other miRNAs w/seed CCUGCUG)	TargetScan Human	Moderate (predicted)	TUB	G Protein Signaling Mediated by Tubby
hsa-miR-370-3p	miR-370-3p (and other miRNAs w/seed CCUGCUG)	TargetScan Human	Moderate (predicted)	TUBGCP2
hsa-miR-370-3p	miR-370-3p (and other miRNAs w/seed CCUGCUG)	TargetScan Human	Moderate (predicted)	TVP23C
hsa-miR-370-3p	miR-370-3p (and other miRNAs w/seed CCUGCUG)	TargetScan Human	High (predicted)	TXNDC12	Glutathione Redox Reactions II
hsa-miR-370-3p	miR-370-3p (and other miRNAs w/seed CCUGCUG)	TargetScan Human	Moderate (predicted)	TXNDC15
hsa-miR-370-3p	miR-370-3p (and other miRNAs w/seed CCUGCUG)	TargetScan Human	Moderate (predicted)	UBAC2	Serine Biosynthesis,Superpathway of Serine and Glycine Biosynthesis I
hsa-miR-370-3p	miR-370-3p (and other miRNAs w/seed CCUGCUG)	TargetScan Human	High (predicted)	UBE2L3	Hypoxia Signaling in the Cardiovascular System,Protein Ubiquitination Pathway
hsa-miR-370-3p	miR-370-3p (and other miRNAs w/seed CCUGCUG)	TargetScan Human	High (predicted)	UBE2R2	Hypoxia Signaling in the Cardiovascular System,Protein Ubiquitination Pathway
hsa-miR-370-3p	miR-370-3p (and other miRNAs w/seed CCUGCUG)	TargetScan Human	High (predicted)	UBL4B
hsa-miR-370-3p	miR-370-3p (and other miRNAs w/seed CCUGCUG)	TargetScan Human	Moderate (predicted)	UBQLN4
hsa-miR-370-3p	miR-370-3p (and other miRNAs w/seed CCUGCUG)	TargetScan Human	High (predicted)	UBTF	Assembly of RNA Polymerase I Complex,Role of p14/p19ARF in Tumor Suppression
hsa-miR-370-3p	miR-370-3p (and other miRNAs w/seed CCUGCUG)	TargetScan Human	Moderate (predicted)	UBXN2A
hsa-miR-370-3p	miR-370-3p (and other miRNAs w/seed CCUGCUG)	TargetScan Human	Moderate (predicted)	UBXN4	Unfolded protein response
hsa-miR-370-3p	miR-370-3p (and other miRNAs w/seed CCUGCUG)	TargetScan Human	High (predicted)	UBXN7
hsa-miR-370-3p	miR-370-3p (and other miRNAs w/seed CCUGCUG)	TargetScan Human	Moderate (predicted)	UCN2
hsa-miR-370-3p	miR-370-3p (and other miRNAs w/seed CCUGCUG)	TargetScan Human	High (predicted)	UCP3	TR/RXR Activation
hsa-miR-370-3p	miR-370-3p (and other miRNAs w/seed CCUGCUG)	TargetScan Human	Moderate (predicted)	UEVLD
hsa-miR-370-3p	miR-370-3p (and other miRNAs w/seed CCUGCUG)	TargetScan Human	High (predicted)	UFD1L
hsa-miR-370-3p	miR-370-3p (and other miRNAs w/seed CCUGCUG)	TargetScan Human	High (predicted)	UFM1
hsa-miR-370-3p	miR-370-3p (and other miRNAs w/seed CCUGCUG)	TargetScan Human	Moderate (predicted)	ULK1	AMPK Signaling,autophagy,mTOR Signaling
hsa-miR-370-3p	miR-370-3p (and other miRNAs w/seed CCUGCUG)	TargetScan Human	High (predicted)	ULK2
hsa-miR-370-3p	miR-370-3p (and other miRNAs w/seed CCUGCUG)	TargetScan Human	Moderate (predicted)	UNC45B
hsa-miR-370-3p	miR-370-3p (and other miRNAs w/seed CCUGCUG)	TargetScan Human	High (predicted)	UNC5C	Axonal Guidance Signaling,Netrin Signaling
hsa-miR-370-3p	miR-370-3p (and other miRNAs w/seed CCUGCUG)	TargetScan Human	High (predicted)	UPF1
hsa-miR-370-3p	miR-370-3p (and other miRNAs w/seed CCUGCUG)	TargetScan Human	High (predicted)	UPF2
hsa-miR-370-3p	miR-370-3p (and other miRNAs w/seed CCUGCUG)	TargetScan Human	Moderate (predicted)	URB1
hsa-miR-370-3p	miR-370-3p (and other miRNAs w/seed CCUGCUG)	TargetScan Human	Moderate (predicted)	UROS	Heme Biosynthesis II,Tetrapyrrole Biosynthesis II
hsa-miR-370-3p	miR-370-3p (and other miRNAs w/seed CCUGCUG)	TargetScan Human	High (predicted)	USF3
hsa-miR-370-3p	miR-370-3p (and other miRNAs w/seed CCUGCUG)	TargetScan Human	Moderate (predicted)	USP13	Protein Ubiquitination Pathway
hsa-miR-370-3p	miR-370-3p (and other miRNAs w/seed CCUGCUG)	TargetScan Human	High (predicted)	USP35	Protein Ubiquitination Pathway
hsa-miR-370-3p	miR-370-3p (and other miRNAs w/seed CCUGCUG)	TargetScan Human	High (predicted)	USP37	Protein Ubiquitination Pathway
hsa-miR-370-3p	miR-370-3p (and other miRNAs w/seed CCUGCUG)	TargetScan Human	Moderate (predicted)	USP46	Protein Ubiquitination Pathway
hsa-miR-370-3p	miR-370-3p (and other miRNAs w/seed CCUGCUG)	TargetScan Human	High (predicted)	USP47	Protein Ubiquitination Pathway
hsa-miR-370-3p	miR-370-3p (and other miRNAs w/seed CCUGCUG)	TargetScan Human	High (predicted)	USP5	Protein Ubiquitination Pathway
hsa-miR-370-3p	miR-370-3p (and other miRNAs w/seed CCUGCUG)	TargetScan Human	High (predicted)	VANGL1	PCP pathway
hsa-miR-370-3p	miR-370-3p (and other miRNAs w/seed CCUGCUG)	TargetScan Human	High (predicted)	VAPB
hsa-miR-370-3p	miR-370-3p (and other miRNAs w/seed CCUGCUG)	TargetScan Human	Moderate (predicted)	VAV2	Actin Cytoskeleton Signaling,B Cell Receptor Signaling,Cdc42 Signaling,Ephrin A Signaling,Ephrin B Signaling,Epithelial Adherens Junction Signaling,Fc Epsilon RI Signaling,Fcγ Receptor-mediated Phagocytosis in Macrophages and Monocytes,Gα12/13 Signaling,Leukocyte Extravasation Signaling,Natural Killer Cell Signaling,PI3K Signaling in B Lymphocytes,PKCθ Signaling in T Lymphocytes,Regulation of IL-…
hsa-miR-370-3p	miR-370-3p (and other miRNAs w/seed CCUGCUG)	TargetScan Human	Moderate (predicted)	VAX1
hsa-miR-370-3p	miR-370-3p (and other miRNAs w/seed CCUGCUG)	TargetScan Human	High (predicted)	VDAC2	Mitochondrial Dysfunction
hsa-miR-370-3p	miR-370-3p (and other miRNAs w/seed CCUGCUG)	TargetScan Human	Moderate (predicted)	VEGFB	Amyotrophic Lateral Sclerosis Signaling,Axonal Guidance Signaling,Bladder Cancer Signaling,Clathrin-mediated Endocytosis Signaling,Colorectal Cancer Metastasis Signaling,eNOS Signaling,Ephrin Receptor Signaling,Hepatic Fibrosis / Hepatic Stellate Cell Activation,HIF1α Signaling,IL-8 Signaling,ILK Signaling,mTOR Signaling,Nitric Oxide Signaling in the Cardiovascular System,Ovarian Cancer Signaling…
hsa-miR-370-3p	miR-370-3p (and other miRNAs w/seed CCUGCUG)	TargetScan Human	High (predicted)	VGLL4
hsa-miR-370-3p	miR-370-3p (and other miRNAs w/seed CCUGCUG)	TargetScan Human	Moderate (predicted)	VIPR2	cAMP-mediated signaling,Circadian Rhythm Signaling,G-Protein Coupled Receptor Signaling,Gαs Signaling
hsa-miR-370-3p	miR-370-3p (and other miRNAs w/seed CCUGCUG)	TargetScan Human	Moderate (predicted)	VKORC1L1
hsa-miR-370-3p	miR-370-3p (and other miRNAs w/seed CCUGCUG)	TargetScan Human	Moderate (predicted)	VPS26A
hsa-miR-370-3p	miR-370-3p (and other miRNAs w/seed CCUGCUG)	TargetScan Human	Moderate (predicted)	VPS35
hsa-miR-370-3p	miR-370-3p (and other miRNAs w/seed CCUGCUG)	TargetScan Human	High (predicted)	VPS39	autophagy,phagosome maturation
hsa-miR-370-3p	miR-370-3p (and other miRNAs w/seed CCUGCUG)	TargetScan Human	Moderate (predicted)	VRTN
hsa-miR-370-3p	miR-370-3p (and other miRNAs w/seed CCUGCUG)	TargetScan Human	Moderate (predicted)	VSIG10L
hsa-miR-370-3p	miR-370-3p (and other miRNAs w/seed CCUGCUG)	TargetScan Human	High (predicted)	VSTM2L
hsa-miR-370-3p	miR-370-3p (and other miRNAs w/seed CCUGCUG)	TargetScan Human	Moderate (predicted)	VSTM4
hsa-miR-370-3p	miR-370-3p (and other miRNAs w/seed CCUGCUG)	TargetScan Human	High (predicted)	VTA1
hsa-miR-370-3p	miR-370-3p (and other miRNAs w/seed CCUGCUG)	TargetScan Human	Moderate (predicted)	WDFY2
hsa-miR-370-3p	miR-370-3p (and other miRNAs w/seed CCUGCUG)	TargetScan Human	Moderate (predicted)	WDR37
hsa-miR-370-3p	miR-370-3p (and other miRNAs w/seed CCUGCUG)	TargetScan Human	Moderate (predicted)	WDR81
hsa-miR-370-3p	miR-370-3p (and other miRNAs w/seed CCUGCUG)	TargetScan Human	High (predicted)	WDR82
hsa-miR-370-3p	miR-370-3p (and other miRNAs w/seed CCUGCUG)	TargetScan Human	High (predicted)	WDTC1
hsa-miR-370-3p	miR-370-3p (and other miRNAs w/seed CCUGCUG)	TargetScan Human	Moderate (predicted)	WFIKKN2
hsa-miR-370-3p	miR-370-3p (and other miRNAs w/seed CCUGCUG)	TargetScan Human	High (predicted)	WNT10B	Adipogenesis pathway,Axonal Guidance Signaling,Basal Cell Carcinoma Signaling,Colorectal Cancer Metastasis Signaling,Glioblastoma Multiforme Signaling,Human Embryonic Stem Cell Pluripotency,Molecular Mechanisms of Cancer,Ovarian Cancer Signaling,PCP pathway,Regulation of the Epithelial-Mesenchymal Transition Pathway,Role of Macrophages, Fibroblasts and Endothelial Cells in Rheumatoid Arthritis,Ro…
hsa-miR-370-3p	miR-370-3p (and other miRNAs w/seed CCUGCUG)	TargetScan Human	Moderate (predicted)	WNT5A	Adipogenesis pathway,Axonal Guidance Signaling,Basal Cell Carcinoma Signaling,Colorectal Cancer Metastasis Signaling,Glioblastoma Multiforme Signaling,Human Embryonic Stem Cell Pluripotency,Molecular Mechanisms of Cancer,Ovarian Cancer Signaling,PCP pathway,Regulation of the Epithelial-Mesenchymal Transition Pathway,Role of Macrophages, Fibroblasts and Endothelial Cells in Rheumatoid Arthritis,Ro…
hsa-miR-370-3p	miR-370-3p (and other miRNAs w/seed CCUGCUG)	TargetScan Human	High (predicted)	WNT7A	Axonal Guidance Signaling,Basal Cell Carcinoma Signaling,Colorectal Cancer Metastasis Signaling,Glioblastoma Multiforme Signaling,Human Embryonic Stem Cell Pluripotency,Molecular Mechanisms of Cancer,Ovarian Cancer Signaling,PCP pathway,Regulation of the Epithelial-Mesenchymal Transition Pathway,Role of Macrophages, Fibroblasts and Endothelial Cells in Rheumatoid Arthritis,Role of NANOG in Mammal…
hsa-miR-370-3p	miR-370-3p (and other miRNAs w/seed CCUGCUG)	TargetScan Human	Moderate (predicted)	WNT9B	Axonal Guidance Signaling,Basal Cell Carcinoma Signaling,Colorectal Cancer Metastasis Signaling,Glioblastoma Multiforme Signaling,Human Embryonic Stem Cell Pluripotency,Molecular Mechanisms of Cancer,Ovarian Cancer Signaling,PCP pathway,Regulation of the Epithelial-Mesenchymal Transition Pathway,Role of Macrophages, Fibroblasts and Endothelial Cells in Rheumatoid Arthritis,Role of NANOG in Mammal…
hsa-miR-370-3p	miR-370-3p (and other miRNAs w/seed CCUGCUG)	TargetScan Human	Moderate (predicted)	XG
hsa-miR-370-3p	miR-370-3p (and other miRNAs w/seed CCUGCUG)	TargetScan Human	High (predicted)	XPO4
hsa-miR-370-3p	miR-370-3p (and other miRNAs w/seed CCUGCUG)	TargetScan Human	Moderate (predicted)	XRCC5	DNA Double-Strand Break Repair by Non-Homologous End Joining,Telomere Extension by Telomerase
hsa-miR-370-3p	miR-370-3p (and other miRNAs w/seed CCUGCUG)	TargetScan Human	High (predicted)	XYLT1	Chondroitin Sulfate Biosynthesis,Dermatan Sulfate Biosynthesis,Glycoaminoglycan-protein Linkage Region Biosynthesis,Heparan Sulfate Biosynthesis
hsa-miR-370-3p	miR-370-3p (and other miRNAs w/seed CCUGCUG)	TargetScan Human	Moderate (predicted)	YEATS2
hsa-miR-370-3p	miR-370-3p (and other miRNAs w/seed CCUGCUG)	TargetScan Human	Moderate (predicted)	ZBTB37
hsa-miR-370-3p	miR-370-3p (and other miRNAs w/seed CCUGCUG)	TargetScan Human	High (predicted)	ZBTB39
hsa-miR-370-3p	miR-370-3p (and other miRNAs w/seed CCUGCUG)	TargetScan Human	High (predicted)	ZBTB42
hsa-miR-370-3p	miR-370-3p (and other miRNAs w/seed CCUGCUG)	TargetScan Human	Moderate (predicted)	ZBTB47
hsa-miR-370-3p	miR-370-3p (and other miRNAs w/seed CCUGCUG)	TargetScan Human	High (predicted)	ZBTB7C
hsa-miR-370-3p	miR-370-3p (and other miRNAs w/seed CCUGCUG)	TargetScan Human	Moderate (predicted)	ZBTB8B
hsa-miR-370-3p	miR-370-3p (and other miRNAs w/seed CCUGCUG)	TargetScan Human	High (predicted)	ZC2HC1C
hsa-miR-370-3p	miR-370-3p (and other miRNAs w/seed CCUGCUG)	TargetScan Human	Moderate (predicted)	ZC3H13
hsa-miR-370-3p	miR-370-3p (and other miRNAs w/seed CCUGCUG)	TargetScan Human	High (predicted)	ZC3H7B
hsa-miR-370-3p	miR-370-3p (and other miRNAs w/seed CCUGCUG)	TargetScan Human	High (predicted)	ZC3HAV1	Death Receptor Signaling,Retinoic acid Mediated Apoptosis Signaling,UVA-Induced MAPK Signaling
hsa-miR-370-3p	miR-370-3p (and other miRNAs w/seed CCUGCUG)	TargetScan Human	High (predicted)	ZCCHC17
hsa-miR-370-3p	miR-370-3p (and other miRNAs w/seed CCUGCUG)	TargetScan Human	High (predicted)	ZCCHC24
hsa-miR-370-3p	miR-370-3p (and other miRNAs w/seed CCUGCUG)	TargetScan Human	Moderate (predicted)	ZDHHC14
hsa-miR-370-3p	miR-370-3p (and other miRNAs w/seed CCUGCUG)	TargetScan Human	Moderate (predicted)	ZDHHC15
hsa-miR-370-3p	miR-370-3p (and other miRNAs w/seed CCUGCUG)	TargetScan Human	High (predicted)	ZDHHC23
hsa-miR-370-3p	miR-370-3p (and other miRNAs w/seed CCUGCUG)	TargetScan Human	High (predicted)	ZDHHC5
hsa-miR-370-3p	miR-370-3p (and other miRNAs w/seed CCUGCUG)	TargetScan Human	High (predicted)	ZFAND5
hsa-miR-370-3p	miR-370-3p (and other miRNAs w/seed CCUGCUG)	TargetScan Human	Moderate (predicted)	ZFP41
hsa-miR-370-3p	miR-370-3p (and other miRNAs w/seed CCUGCUG)	TargetScan Human	Moderate (predicted)	ZGLP1
hsa-miR-370-3p	miR-370-3p (and other miRNAs w/seed CCUGCUG)	TargetScan Human	Moderate (predicted)	ZHX3
hsa-miR-370-3p	miR-370-3p (and other miRNAs w/seed CCUGCUG)	TargetScan Human	High (predicted)	ZMYM6
hsa-miR-370-3p	miR-370-3p (and other miRNAs w/seed CCUGCUG)	TargetScan Human	High (predicted)	ZMYM6NB
hsa-miR-370-3p	miR-370-3p (and other miRNAs w/seed CCUGCUG)	TargetScan Human	High (predicted)	ZMYND11
hsa-miR-370-3p	miR-370-3p (and other miRNAs w/seed CCUGCUG)	TargetScan Human	High (predicted)	ZNF148
hsa-miR-370-3p	miR-370-3p (and other miRNAs w/seed CCUGCUG)	TargetScan Human	Moderate (predicted)	ZNF155
hsa-miR-370-3p	miR-370-3p (and other miRNAs w/seed CCUGCUG)	TargetScan Human	High (predicted)	ZNF185
hsa-miR-370-3p	miR-370-3p (and other miRNAs w/seed CCUGCUG)	TargetScan Human	High (predicted)	ZNF219
hsa-miR-370-3p	miR-370-3p (and other miRNAs w/seed CCUGCUG)	TargetScan Human	Moderate (predicted)	ZNF248
hsa-miR-370-3p	miR-370-3p (and other miRNAs w/seed CCUGCUG)	TargetScan Human	Moderate (predicted)	ZNF33A
hsa-miR-370-3p	miR-370-3p (and other miRNAs w/seed CCUGCUG)	TargetScan Human	High (predicted)	ZNF37A
hsa-miR-370-3p	miR-370-3p (and other miRNAs w/seed CCUGCUG)	TargetScan Human	Moderate (predicted)	ZNF397
hsa-miR-370-3p	miR-370-3p (and other miRNAs w/seed CCUGCUG)	TargetScan Human	High (predicted)	ZNF398
hsa-miR-370-3p	miR-370-3p (and other miRNAs w/seed CCUGCUG)	TargetScan Human	Moderate (predicted)	ZNF449
hsa-miR-370-3p	miR-370-3p (and other miRNAs w/seed CCUGCUG)	TargetScan Human	Moderate (predicted)	ZNF497
hsa-miR-370-3p	miR-370-3p (and other miRNAs w/seed CCUGCUG)	TargetScan Human	Moderate (predicted)	ZNF556
hsa-miR-370-3p	miR-370-3p (and other miRNAs w/seed CCUGCUG)	TargetScan Human	High (predicted)	ZNF605
hsa-miR-370-3p	miR-370-3p (and other miRNAs w/seed CCUGCUG)	TargetScan Human	Moderate (predicted)	ZNF620
hsa-miR-370-3p	miR-370-3p (and other miRNAs w/seed CCUGCUG)	TargetScan Human	Moderate (predicted)	ZNF70
hsa-miR-370-3p	miR-370-3p (and other miRNAs w/seed CCUGCUG)	TargetScan Human	High (predicted)	ZNF704
hsa-miR-370-3p	miR-370-3p (and other miRNAs w/seed CCUGCUG)	TargetScan Human	High (predicted)	ZNF740
hsa-miR-370-3p	miR-370-3p (and other miRNAs w/seed CCUGCUG)	TargetScan Human	High (predicted)	ZNF746
hsa-miR-370-3p	miR-370-3p (and other miRNAs w/seed CCUGCUG)	TargetScan Human	High (predicted)	ZSCAN2
